# Supplementary material for: Uncovering Latent Structures: A Bayesian Approach to Estimating Q-Matrix and Attribute Hierarchies in Cognitive Diagnostic Models
Source: Psychometrika. 2026 Feb 20;91(2):669–94. doi: 10.1017/psy.2026.10093 (PMC13294626; doi:10.1017/psy.2026.10093)
Supplement: Wang et al. supplementary material [file S0033312326100933sup001.zip]

Archive with 37 entries (35 files):
- Appendix/
- Appendix/Appendix.aux
- Appendix/Appendix.bbl
- Appendix/Appendix.blg
- Appendix/Appendix.log
- Appendix/Appendix.out
- Appendix/Appendix.pdf
- Appendix/Appendix.synctex.gz
- Appendix/Appendix.tex
- Appendix/plot/
- Appendix/plot/G1_balanced.pdf
- Appendix/plot/G1_N_500_J_20_sg_0.2_balanced_N1_256_g.pdf
- Appendix/plot/G1_N_500_J_20_sg_0.2_balanced_N1_256_s.pdf
- Appendix/plot/G1_N_500_J_20_sg_0.2_unbalanced_N1_256_g.pdf
- Appendix/plot/G1_N_500_J_20_sg_0.2_unbalanced_N1_256_s.pdf
- Appendix/plot/G1_unbalanced.pdf
- Appendix/plot/G2_balanced.pdf
- Appendix/plot/G2_N_500_J_20_sg_0.2_balanced_N1_256_g.pdf
- Appendix/plot/G2_N_500_J_20_sg_0.2_balanced_N1_256_s.pdf
- Appendix/plot/G2_N_500_J_20_sg_0.2_unbalanced_N1_256_g.pdf
- Appendix/plot/G2_N_500_J_20_sg_0.2_unbalanced_N1_256_s.pdf
- Appendix/plot/G2_unbalanced.pdf
- Appendix/plot/G3_balanced.pdf
- Appendix/plot/G3_N_1000_J_40_sg_0.2_balanced_N1_256_g.pdf
- Appendix/plot/G3_N_500_J_20_sg_0.2_balanced_N1_256_g.pdf
- Appendix/plot/G3_N_500_J_20_sg_0.2_balanced_N1_256_s.pdf
- Appendix/plot/G3_N_500_J_20_sg_0.2_unbalanced_N1_256_g.pdf
- Appendix/plot/G3_N_500_J_20_sg_0.2_unbalanced_N1_256_s.pdf
- Appendix/plot/G3_unbalanced.pdf
- Appendix/plot/G4_balanced.pdf
- Appendix/plot/G4_N_500_J_20_sg_0.2_balanced_N1_256_g.pdf
- Appendix/plot/G4_N_500_J_20_sg_0.2_balanced_N1_256_s.pdf
- Appendix/plot/G4_N_500_J_20_sg_0.2_unbalanced_N1_256_g.pdf
- Appendix/plot/G4_N_500_J_20_sg_0.2_unbalanced_N1_256_s.pdf
- Appendix/plot/G4_unbalanced.pdf
- Appendix/pmbib.sty
- Appendix/pmetrika.sty
