# Supplementary material for: Uncovering Latent Structures: A Bayesian Approach to Estimating Q-Matrix and Attribute Hierarchies in Cognitive Diagnostic Models
Source: Psychometrika. 2026 Feb 20;91(2):669–94. doi: 10.1017/psy.2026.10093 (PMC13294626; doi:10.1017/psy.2026.10093)
Supplement: Wang et al. supplementary material [file S0033312326100933sup001.zip › Appendix/Appendix.aux]

\relax 
\providecommand\hyper@newdestlabel[2]{}
\providecommand\HyField@AuxAddToFields[1]{}
\providecommand\HyField@AuxAddToCoFields[2]{}
\@writefile{toc}{\contentsline {section}{\numberline {1}Appendix A: Convergency analysis in simulation studies}{1}{section.1}\protected@file@percent }
\@writefile{lof}{\contentsline {figure}{\numberline {1}{\ignorespaces $\hat  {R}$ for the slipping parameter $\boldsymbol  {s}$ under $N=500$, $J=20$ condition.}}{2}{figure.caption.1}\protected@file@percent }
\providecommand*\caption@xref[2]{\@setref\relax\@undefined{#1}}
\newlabel{fig:s}{{1}{2}{$\hat {R}$ for the slipping parameter $\bo {s}$ under $N=500$, $J=20$ condition}{figure.caption.1}{}}
\@writefile{lof}{\contentsline {figure}{\numberline {2}{\ignorespaces $\hat  {R}$ for the guessing parameter $\boldsymbol  {g}$ under $N=500$, $J=20$ condition.}}{2}{figure.caption.2}\protected@file@percent }
\newlabel{fig:g}{{2}{2}{$\hat {R}$ for the guessing parameter $\bo {g}$ under $N=500$, $J=20$ condition}{figure.caption.2}{}}
\@writefile{toc}{\contentsline {section}{\numberline {2}Appendix B}{3}{section.2}\protected@file@percent }
\@writefile{lot}{\contentsline {table}{\numberline {1}{\ignorespaces \fontsize  {10.5bp}{17bp}Evaluate the recovery accuracy of \textbf  {Q} and \textbf  {G} under different sample size and cut value.}}{3}{table.caption.3}\protected@file@percent }
\newlabel{tab:S2}{{1}{3}{\fontsize {10.5bp}{17bp}Evaluate the recovery accuracy of \textbf {Q} and \textbf {G} under different sample size and cut value}{table.caption.4}{}}
\@writefile{lot}{\contentsline {table}{\numberline {2}{\ignorespaces \fontsize  {10.5bp}{17bp}Evaluate the recovery accuracy of \textbf  {Q} and \textbf  {G} under different sample size and cut value.}}{4}{table.caption.5}\protected@file@percent }
\newlabel{tab:S1(a)_2}{{2}{4}{\fontsize {10.5bp}{17bp}Evaluate the recovery accuracy of \textbf {Q} and \textbf {G} under different sample size and cut value}{table.caption.6}{}}
\@writefile{lot}{\contentsline {subtable}{\numberline{(a)}{\ignorespaces {$G_1$, Balanced}}}{4}{table.caption.6}\protected@file@percent }
\@writefile{lot}{\contentsline {subtable}{\numberline{(b)}{\ignorespaces {$G_2$, Balanced}}}{4}{table.caption.6}\protected@file@percent }
\@writefile{lot}{\contentsline {subtable}{\numberline{(c)}{\ignorespaces {$G_3$, Balanced}}}{4}{table.caption.6}\protected@file@percent }
\@writefile{lot}{\contentsline {subtable}{\numberline{(d)}{\ignorespaces {$G_4$, Balanced}}}{4}{table.caption.6}\protected@file@percent }
\@writefile{lot}{\contentsline {subtable}{\numberline{(e)}{\ignorespaces {$G_1$, Unbalanced}}}{4}{table.caption.6}\protected@file@percent }
\@writefile{lot}{\contentsline {subtable}{\numberline{(f)}{\ignorespaces {$G_2$, Unbalanced}}}{4}{table.caption.6}\protected@file@percent }
\@writefile{lot}{\contentsline {subtable}{\numberline{(g)}{\ignorespaces {$G_3$, Unbalanced}}}{4}{table.caption.6}\protected@file@percent }
\@writefile{lot}{\contentsline {subtable}{\numberline{(h)}{\ignorespaces {$G_4$, Unbalanced}}}{4}{table.caption.6}\protected@file@percent }
\@writefile{lot}{\contentsline {subtable}{\numberline{(a)}{\ignorespaces {$\text {G}_1$, Balanced}}}{4}{table.caption.6}\protected@file@percent }
\@writefile{lot}{\contentsline {subtable}{\numberline{(b)}{\ignorespaces {$\text {G}_2$, Balanced}}}{4}{table.caption.6}\protected@file@percent }
\@writefile{lot}{\contentsline {subtable}{\numberline{(c)}{\ignorespaces {$\text {G}_3$, Balanced}}}{4}{table.caption.6}\protected@file@percent }
\@writefile{lot}{\contentsline {subtable}{\numberline{(d)}{\ignorespaces {$\text {G}_4$, Balanced}}}{4}{table.caption.6}\protected@file@percent }
\@writefile{lot}{\contentsline {subtable}{\numberline{(e)}{\ignorespaces {$\text {G}_1$, Unbalanced}}}{4}{table.caption.6}\protected@file@percent }
\@writefile{lot}{\contentsline {subtable}{\numberline{(f)}{\ignorespaces {$\text {G}_2$, Unbalanced}}}{4}{table.caption.6}\protected@file@percent }
\@writefile{lot}{\contentsline {subtable}{\numberline{(g)}{\ignorespaces {$\text {G}_3$, Unbalanced}}}{4}{table.caption.6}\protected@file@percent }
\@writefile{lot}{\contentsline {subtable}{\numberline{(h)}{\ignorespaces {$\text {G}_4$, Unbalanced}}}{4}{table.caption.6}\protected@file@percent }
\@writefile{lot}{\contentsline {table}{\numberline {3}{\ignorespaces \fontsize  {10.5bp}{17bp}Evaluate the recovery accuracy of \textbf  {Q} and \textbf  {G} under different sample size and cut value.}}{5}{table.caption.7}\protected@file@percent }
\newlabel{tab:S1(a)_2}{{3}{5}{\fontsize {10.5bp}{17bp}Evaluate the recovery accuracy of \textbf {Q} and \textbf {G} under different sample size and cut value}{table.caption.8}{}}
\@writefile{lot}{\contentsline {table}{\numberline {4}{\ignorespaces \fontsize  {10.5bp}{17bp}Evaluate the recovery accuracy of \textbf  {Q} and \textbf  {G} under different sample size and cut value.}}{6}{table.caption.9}\protected@file@percent }
\newlabel{tab:S1(a)_2}{{4}{6}{\fontsize {10.5bp}{17bp}Evaluate the recovery accuracy of \textbf {Q} and \textbf {G} under different sample size and cut value}{table.caption.10}{}}
\@writefile{toc}{\contentsline {section}{\numberline {3}Appendix C}{7}{section.3}\protected@file@percent }
\@writefile{lof}{\contentsline {figure}{\numberline {3}{\ignorespaces 95\% AHPDI for the parameter $\boldsymbol  {\pi }$ under hierarchy structure $\text  {G}_1$.}}{7}{figure.caption.11}\protected@file@percent }
\newlabel{fig:pi_G1}{{3}{7}{95\% AHPDI for the parameter $\bo {\pi }$ under hierarchy structure $\text {G}_1$}{figure.caption.11}{}}
\@writefile{lof}{\contentsline {figure}{\numberline {4}{\ignorespaces 95\% AHPDI for the parameter $\boldsymbol  {\pi }$ under hierarchy structure $\text  {G}_2$.}}{8}{figure.caption.12}\protected@file@percent }
\newlabel{fig:pi_G2}{{4}{8}{95\% AHPDI for the parameter $\bo {\pi }$ under hierarchy structure $\text {G}_2$}{figure.caption.12}{}}
\@writefile{lof}{\contentsline {figure}{\numberline {5}{\ignorespaces 95\% AHPDI for the parameter $\boldsymbol  {\pi }$ under hierarchy structure $\text  {G}_3$.}}{9}{figure.caption.13}\protected@file@percent }
\newlabel{fig:pi_G3}{{5}{9}{95\% AHPDI for the parameter $\bo {\pi }$ under hierarchy structure $\text {G}_3$}{figure.caption.13}{}}
\@writefile{lof}{\contentsline {figure}{\numberline {6}{\ignorespaces 95\% AHPDI for the parameter $\boldsymbol  {\pi }$ under the hierarchy structure $\text  {G}_4$.}}{10}{figure.caption.14}\protected@file@percent }
\newlabel{fig:pi_G4}{{6}{10}{95\% AHPDI for the parameter $\bo {\pi }$ under the hierarchy structure $\text {G}_4$}{figure.caption.14}{}}
\gdef \@abspage@last{10}
