# Supplementary material for: Uncovering Latent Structures: A Bayesian Approach to Estimating Q-Matrix and Attribute Hierarchies in Cognitive Diagnostic Models
Source: Psychometrika. 2026 Feb 20;91(2):669–94. doi: 10.1017/psy.2026.10093 (PMC13294626; doi:10.1017/psy.2026.10093)
Supplement: Wang et al. supplementary material [file S0033312326100933sup001.zip › Appendix/Appendix.log]

This is pdfTeX, Version 3.141592653-2.6-1.40.26 (MiKTeX 24.4) (preloaded format=pdflatex 2024.9.2)  6 FEB 2026 00:33
entering extended mode
 restricted \write18 enabled.
 %&-line parsing enabled.
**./Appendix.tex
(Appendix.tex
LaTeX2e <2024-06-01> patch level 2
L3 programming layer <2024-08-16>
(C:\CTEX\MiKTeX\tex/latex/base\article.cls
Document Class: article 2024/02/08 v1.4n Standard LaTeX document class
(C:\CTEX\MiKTeX\tex/latex/base\size12.clo
File: size12.clo 2024/02/08 v1.4n Standard LaTeX file (size option)
)
\c@part=\count194
\c@section=\count195
\c@subsection=\count196
\c@subsubsection=\count197
\c@paragraph=\count198
\c@subparagraph=\count199
\c@figure=\count266
\c@table=\count267
\abovecaptionskip=\skip49
\belowcaptionskip=\skip50
\bibindent=\dimen141
)
(C:\CTEX\MiKTeX\tex/latex/graphics\graphicx.sty
Package: graphicx 2021/09/16 v1.2d Enhanced LaTeX Graphics (DPC,SPQR)

(C:\CTEX\MiKTeX\tex/latex/graphics\keyval.sty
Package: keyval 2022/05/29 v1.15 key=value parser (DPC)
\KV@toks@=\toks17
)
(C:\CTEX\MiKTeX\tex/latex/graphics\graphics.sty
Package: graphics 2024/05/23 v1.4g Standard LaTeX Graphics (DPC,SPQR)

(C:\CTEX\MiKTeX\tex/latex/graphics\trig.sty
Package: trig 2023/12/02 v1.11 sin cos tan (DPC)
)
(C:\CTEX\MiKTeX\tex/latex/graphics-cfg\graphics.cfg
File: graphics.cfg 2016/06/04 v1.11 sample graphics configuration
)
Package graphics Info: Driver file: pdftex.def on input line 106.

(C:\CTEX\MiKTeX\tex/latex/graphics-def\pdftex.def
File: pdftex.def 2024/04/13 v1.2c Graphics/color driver for pdftex
))
\Gin@req@height=\dimen142
\Gin@req@width=\dimen143
)
(C:\CTEX\MiKTeX\tex/latex/cite\cite.sty
LaTeX Info: Redefining \cite on input line 302.
LaTeX Info: Redefining \nocite on input line 332.
Package: cite 2015/02/27  v 5.5
)
(C:\CTEX\MiKTeX\tex/latex/preprint\fullpage.sty
Package: fullpage 1999/02/23 1.1 (PWD)
\FP@margin=\skip51
) (pmetrika.sty
Package: pmetrika 2002/03/03 v1.1 (Psychometrika)

(C:\CTEX\MiKTeX\tex/latex/tools\indentfirst.sty
Package: indentfirst 2023/07/02 v1.03 Indent first paragraph (DPC)
)
\c@assumption=\count268
\c@axiom=\count269
\c@corollary=\count270
\c@definition=\count271
\c@example=\count272
\c@exercise=\count273
\c@lemma=\count274
\c@remark=\count275
\c@proposition=\count276
\c@theorem=\count277
\proofboxsep=\dimen144
\symboldgreekuc=\mathgroup4
\symboldgreek=\mathgroup5
) (pmbib.sty
Package: pmbib 2001/02/22 v1.1 (Psychometrika)
)
(C:\CTEX\MiKTeX\tex/latex/float\float.sty
Package: float 2001/11/08 v1.3d Float enhancements (AL)
\c@float@type=\count278
\float@exts=\toks18
\float@box=\box52
\@float@everytoks=\toks19
\@floatcapt=\box53
)
(C:\CTEX\MiKTeX\tex/latex/amsmath\amsmath.sty
Package: amsmath 2024/05/23 v2.17q AMS math features
\@mathmargin=\skip52

For additional information on amsmath, use the `?' option.
(C:\CTEX\MiKTeX\tex/latex/amsmath\amstext.sty
Package: amstext 2021/08/26 v2.01 AMS text

(C:\CTEX\MiKTeX\tex/latex/amsmath\amsgen.sty
File: amsgen.sty 1999/11/30 v2.0 generic functions
\@emptytoks=\toks20
\ex@=\dimen145
))
(C:\CTEX\MiKTeX\tex/latex/amsmath\amsbsy.sty
Package: amsbsy 1999/11/29 v1.2d Bold Symbols
\pmbraise@=\dimen146
)
(C:\CTEX\MiKTeX\tex/latex/amsmath\amsopn.sty
Package: amsopn 2022/04/08 v2.04 operator names
)
\inf@bad=\count279
LaTeX Info: Redefining \frac on input line 233.
\uproot@=\count280
\leftroot@=\count281
LaTeX Info: Redefining \overline on input line 398.
LaTeX Info: Redefining \colon on input line 409.
\classnum@=\count282
\DOTSCASE@=\count283
LaTeX Info: Redefining \ldots on input line 495.
LaTeX Info: Redefining \dots on input line 498.
LaTeX Info: Redefining \cdots on input line 619.
\Mathstrutbox@=\box54
\strutbox@=\box55
LaTeX Info: Redefining \big on input line 721.
LaTeX Info: Redefining \Big on input line 722.
LaTeX Info: Redefining \bigg on input line 723.
LaTeX Info: Redefining \Bigg on input line 724.
\big@size=\dimen147
LaTeX Font Info:    Redeclaring font encoding OML on input line 742.
LaTeX Font Info:    Redeclaring font encoding OMS on input line 743.
\macc@depth=\count284
LaTeX Info: Redefining \bmod on input line 904.
LaTeX Info: Redefining \pmod on input line 909.
LaTeX Info: Redefining \smash on input line 939.
LaTeX Info: Redefining \relbar on input line 969.
LaTeX Info: Redefining \Relbar on input line 970.
\c@MaxMatrixCols=\count285
\dotsspace@=\muskip17
\c@parentequation=\count286
\dspbrk@lvl=\count287
\tag@help=\toks21
\row@=\count288
\column@=\count289
\maxfields@=\count290
\andhelp@=\toks22
\eqnshift@=\dimen148
\alignsep@=\dimen149
\tagshift@=\dimen150
\tagwidth@=\dimen151
\totwidth@=\dimen152
\lineht@=\dimen153
\@envbody=\toks23
\multlinegap=\skip53
\multlinetaggap=\skip54
\mathdisplay@stack=\toks24
LaTeX Info: Redefining \[ on input line 2953.
LaTeX Info: Redefining \] on input line 2954.
)
(C:\CTEX\MiKTeX\tex/latex/graphics\rotating.sty
Package: rotating 2016/08/11 v2.16d rotated objects in LaTeX

(C:\CTEX\MiKTeX\tex/latex/base\ifthen.sty
Package: ifthen 2024/03/16 v1.1e Standard LaTeX ifthen package (DPC)
)
\c@r@tfl@t=\count291
\rotFPtop=\skip55
\rotFPbot=\skip56
\rot@float@box=\box56
\rot@mess@toks=\toks25
)
(C:\CTEX\MiKTeX\tex/latex/subfigure\subfigure.sty
Package: subfigure 2002/07/30 v2.1.4 subfigure package
\subfigtopskip=\skip57
\subfigcapskip=\skip58
\subfigcaptopadj=\dimen154
\subfigbottomskip=\skip59
\subfigcapmargin=\dimen155
\subfiglabelskip=\skip60
\c@subfigure=\count292
\c@lofdepth=\count293
\c@subtable=\count294
\c@lotdepth=\count295

****************************************
* Local config file subfigure.cfg used *
****************************************
(C:\CTEX\MiKTeX\tex/latex/subfigure\subfigure.cfg)
\subfig@top=\skip61
\subfig@bottom=\skip62
)
(C:\CTEX\MiKTeX\tex/latex/tools\longtable.sty
Package: longtable 2024-04-26 v4.20 Multi-page Table package (DPC)
\LTleft=\skip63
\LTright=\skip64
\LTpre=\skip65
\LTpost=\skip66
\LTchunksize=\count296
\LTcapwidth=\dimen156
\LT@head=\box57
\LT@firsthead=\box58
\LT@foot=\box59
\LT@lastfoot=\box60
\LT@gbox=\box61
\LT@cols=\count297
\LT@rows=\count298
\c@LT@tables=\count299
\c@LT@chunks=\count300
\LT@p@ftn=\toks26
)
(C:\CTEX\MiKTeX\tex/latex/multirow\multirow.sty
Package: multirow 2021/03/15 v2.8 Span multiple rows of a table
\multirow@colwidth=\skip67
\multirow@cntb=\count301
\multirow@dima=\skip68
\bigstrutjot=\dimen157
)
(C:\CTEX\MiKTeX\tex/latex/caption\caption.sty
Package: caption 2023/08/05 v3.6o Customizing captions (AR)

(C:\CTEX\MiKTeX\tex/latex/caption\caption3.sty
Package: caption3 2023/07/31 v2.4d caption3 kernel (AR)
\caption@tempdima=\dimen158
\captionmargin=\dimen159
\caption@leftmargin=\dimen160
\caption@rightmargin=\dimen161
\caption@width=\dimen162
\caption@indent=\dimen163
\caption@parindent=\dimen164
\caption@hangindent=\dimen165
Package caption Info: Unknown document class (or package),
(caption)             standard defaults will be used.
Package caption Info: \@makecaption = \long macro:#1#2->\vskip \abovecaptionski
p \footnotesize \sbox \@tempboxa {#2}\ifdim \wd \@tempboxa >\hsize \hb@xt@ \hsi
ze {\hfil \textsc {#1.}\hfil }#2\par \else \global \@minipagefalse \hb@xt@ \hsi
ze {\hfil \textsc {#1.}\hfil }\hb@xt@ \hsize {\hfil \box \@tempboxa \hfil }\fi 
 on input line 1175.
)

Package caption Warning: Unknown document class (or package),
(caption)                standard defaults will be used.
See the caption package documentation for explanation.

\c@caption@flags=\count302
\c@continuedfloat=\count303
Package caption Info: float package is loaded.
Package caption Info: longtable package is loaded.
(C:\CTEX\MiKTeX\tex/latex/caption\ltcaption.sty
Package: ltcaption 2021/01/08 v1.4c longtable captions (AR)
)
Package caption Info: rotating package is loaded.
Package caption Info: subfigure package is loaded.
)
(C:\CTEX\MiKTeX\tex/latex/graphics\color.sty
Package: color 2024/01/14 v1.3d Standard LaTeX Color (DPC)

(C:\CTEX\MiKTeX\tex/latex/graphics-cfg\color.cfg
File: color.cfg 2016/01/02 v1.6 sample color configuration
)
Package color Info: Driver file: pdftex.def on input line 149.

(C:\CTEX\MiKTeX\tex/latex/graphics\mathcolor.ltx))
(C:\CTEX\MiKTeX\tex/latex/threeparttable\threeparttable.sty
Package: threeparttable 2003/06/13  v 3.0
\@tempboxb=\box62
)
(C:\CTEX\MiKTeX\tex/latex/mdwtools\footnote.sty
Package: footnote 1997/01/28 1.13 Save footnotes around boxes
\fn@notes=\box63
\fn@width=\dimen166
)
(C:\CTEX\MiKTeX\tex/latex/makecell\makecell.sty
Package: makecell 2009/08/03 V0.1e Managing of Tab Column Heads and Cells

(C:\CTEX\MiKTeX\tex/latex/tools\array.sty
Package: array 2024/06/14 v2.6d Tabular extension package (FMi)
\col@sep=\dimen167
\ar@mcellbox=\box64
\extrarowheight=\dimen168
\NC@list=\toks27
\extratabsurround=\skip69
\backup@length=\skip70
\ar@cellbox=\box65
)
\rotheadsize=\dimen169
\c@nlinenum=\count304
\TeXr@lab=\toks28
)
(C:\CTEX\MiKTeX\tex/latex/lineno\lineno.sty
Package: lineno 2023/05/20 line numbers on paragraphs v5.3

(C:\CTEX\MiKTeX\tex/latex/etoolbox\etoolbox.sty
Package: etoolbox 2020/10/05 v2.5k e-TeX tools for LaTeX (JAW)
\etb@tempcnta=\count305
)
(C:\CTEX\MiKTeX\tex/latex/kvoptions\kvoptions.sty
Package: kvoptions 2022-06-15 v3.15 Key value format for package options (HO)

(C:\CTEX\MiKTeX\tex/generic/ltxcmds\ltxcmds.sty
Package: ltxcmds 2023-12-04 v1.26 LaTeX kernel commands for general use (HO)
)
(C:\CTEX\MiKTeX\tex/latex/kvsetkeys\kvsetkeys.sty
Package: kvsetkeys 2022-10-05 v1.19 Key value parser (HO)
))
\linenopenalty=\count306
\output=\toks29
\linenoprevgraf=\count307
\linenumbersep=\dimen170
\linenumberwidth=\dimen171
\c@linenumber=\count308
\c@pagewiselinenumber=\count309
\c@LN@truepage=\count310
\c@internallinenumber=\count311
\c@internallinenumbers=\count312
\quotelinenumbersep=\dimen172
\bframerule=\dimen173
\bframesep=\dimen174
\bframebox=\box66
\linenoamsmath@ams@eqpen=\count313
LaTeX Info: Redefining \\ on input line 3180.
)
(C:\CTEX\MiKTeX\tex/latex/hyperref\hyperref.sty
Package: hyperref 2024-07-10 v7.01j Hypertext links for LaTeX

(C:\CTEX\MiKTeX\tex/generic/iftex\iftex.sty
Package: iftex 2022/02/03 v1.0f TeX engine tests
)
(C:\CTEX\MiKTeX\tex/generic/kvdefinekeys\kvdefinekeys.sty
Package: kvdefinekeys 2019-12-19 v1.6 Define keys (HO)
)
(C:\CTEX\MiKTeX\tex/generic/pdfescape\pdfescape.sty
Package: pdfescape 2019/12/09 v1.15 Implements pdfTeX's escape features (HO)

(C:\CTEX\MiKTeX\tex/generic/pdftexcmds\pdftexcmds.sty
Package: pdftexcmds 2020-06-27 v0.33 Utility functions of pdfTeX for LuaTeX (HO
)

(C:\CTEX\MiKTeX\tex/generic/infwarerr\infwarerr.sty
Package: infwarerr 2019/12/03 v1.5 Providing info/warning/error messages (HO)
)
Package pdftexcmds Info: \pdf@primitive is available.
Package pdftexcmds Info: \pdf@ifprimitive is available.
Package pdftexcmds Info: \pdfdraftmode found.
))
(C:\CTEX\MiKTeX\tex/latex/hycolor\hycolor.sty
Package: hycolor 2020-01-27 v1.10 Color options for hyperref/bookmark (HO)
)
(C:\CTEX\MiKTeX\tex/latex/hyperref\nameref.sty
Package: nameref 2023-11-26 v2.56 Cross-referencing by name of section

(C:\CTEX\MiKTeX\tex/latex/refcount\refcount.sty
Package: refcount 2019/12/15 v3.6 Data extraction from label references (HO)
)
(C:\CTEX\MiKTeX\tex/generic/gettitlestring\gettitlestring.sty
Package: gettitlestring 2019/12/15 v1.6 Cleanup title references (HO)
)
\c@section@level=\count314
)
(C:\CTEX\MiKTeX\tex/generic/stringenc\stringenc.sty
Package: stringenc 2019/11/29 v1.12 Convert strings between diff. encodings (HO
)
)
\@linkdim=\dimen175
\Hy@linkcounter=\count315
\Hy@pagecounter=\count316

(C:\CTEX\MiKTeX\tex/latex/hyperref\pd1enc.def
File: pd1enc.def 2024-07-10 v7.01j Hyperref: PDFDocEncoding definition (HO)
Now handling font encoding PD1 ...
... no UTF-8 mapping file for font encoding PD1
)
(C:\CTEX\MiKTeX\tex/generic/intcalc\intcalc.sty
Package: intcalc 2019/12/15 v1.3 Expandable calculations with integers (HO)
)
\Hy@SavedSpaceFactor=\count317

(C:\CTEX\MiKTeX\tex/latex/hyperref\puenc.def
File: puenc.def 2024-07-10 v7.01j Hyperref: PDF Unicode definition (HO)
Now handling font encoding PU ...
... no UTF-8 mapping file for font encoding PU
)
Package hyperref Info: Hyper figures OFF on input line 4157.
Package hyperref Info: Link nesting OFF on input line 4162.
Package hyperref Info: Hyper index ON on input line 4165.
Package hyperref Info: Plain pages OFF on input line 4172.
Package hyperref Info: Backreferencing OFF on input line 4177.
Package hyperref Info: Implicit mode ON; LaTeX internals redefined.
Package hyperref Info: Bookmarks ON on input line 4424.
\c@Hy@tempcnt=\count318

(C:\CTEX\MiKTeX\tex/latex/url\url.sty
\Urlmuskip=\muskip18
Package: url 2013/09/16  ver 3.4  Verb mode for urls, etc.
)
LaTeX Info: Redefining \url on input line 4763.
\XeTeXLinkMargin=\dimen176

(C:\CTEX\MiKTeX\tex/generic/bitset\bitset.sty
Package: bitset 2019/12/09 v1.3 Handle bit-vector datatype (HO)

(C:\CTEX\MiKTeX\tex/generic/bigintcalc\bigintcalc.sty
Package: bigintcalc 2019/12/15 v1.5 Expandable calculations on big integers (HO
)
))
\Fld@menulength=\count319
\Field@Width=\dimen177
\Fld@charsize=\dimen178
Package hyperref Info: Hyper figures OFF on input line 6042.
Package hyperref Info: Link nesting OFF on input line 6047.
Package hyperref Info: Hyper index ON on input line 6050.
Package hyperref Info: backreferencing OFF on input line 6057.
Package hyperref Info: Link coloring OFF on input line 6062.
Package hyperref Info: Link coloring with OCG OFF on input line 6067.
Package hyperref Info: PDF/A mode OFF on input line 6072.

(C:\CTEX\MiKTeX\tex/latex/base\atbegshi-ltx.sty
Package: atbegshi-ltx 2021/01/10 v1.0c Emulation of the original atbegshi
package with kernel methods
)
\Hy@abspage=\count320
\c@Item=\count321
\c@Hfootnote=\count322
)
Package hyperref Info: Driver (autodetected): hpdftex.

(C:\CTEX\MiKTeX\tex/latex/hyperref\hpdftex.def
File: hpdftex.def 2024-07-10 v7.01j Hyperref driver for pdfTeX

(C:\CTEX\MiKTeX\tex/latex/base\atveryend-ltx.sty
Package: atveryend-ltx 2020/08/19 v1.0a Emulation of the original atveryend pac
kage
with kernel methods
)
\Fld@listcount=\count323
\c@bookmark@seq@number=\count324

(C:\CTEX\MiKTeX\tex/latex/rerunfilecheck\rerunfilecheck.sty
Package: rerunfilecheck 2022-07-10 v1.10 Rerun checks for auxiliary files (HO)

(C:\CTEX\MiKTeX\tex/generic/uniquecounter\uniquecounter.sty
Package: uniquecounter 2019/12/15 v1.4 Provide unlimited unique counter (HO)
)
Package uniquecounter Info: New unique counter `rerunfilecheck' on input line 2
85.
)
\Hy@SectionHShift=\skip71
)
(C:\CTEX\MiKTeX\tex/latex/l3backend\l3backend-pdftex.def
File: l3backend-pdftex.def 2024-05-08 L3 backend support: PDF output (pdfTeX)
\l__color_backend_stack_int=\count325
\l__pdf_internal_box=\box67
) (Appendix.aux

LaTeX Warning: Label `tab:S1(a)_2' multiply defined.


LaTeX Warning: Label `tab:S1(a)_2' multiply defined.

)
\openout1 = `Appendix.aux'.

LaTeX Font Info:    Checking defaults for OML/cmm/m/it on input line 72.
LaTeX Font Info:    ... okay on input line 72.
LaTeX Font Info:    Checking defaults for OMS/cmsy/m/n on input line 72.
LaTeX Font Info:    ... okay on input line 72.
LaTeX Font Info:    Checking defaults for OT1/cmr/m/n on input line 72.
LaTeX Font Info:    ... okay on input line 72.
LaTeX Font Info:    Checking defaults for T1/cmr/m/n on input line 72.
LaTeX Font Info:    ... okay on input line 72.
LaTeX Font Info:    Checking defaults for TS1/cmr/m/n on input line 72.
LaTeX Font Info:    ... okay on input line 72.
LaTeX Font Info:    Checking defaults for OMX/cmex/m/n on input line 72.
LaTeX Font Info:    ... okay on input line 72.
LaTeX Font Info:    Checking defaults for U/cmr/m/n on input line 72.
LaTeX Font Info:    ... okay on input line 72.
LaTeX Font Info:    Checking defaults for PD1/pdf/m/n on input line 72.
LaTeX Font Info:    ... okay on input line 72.
LaTeX Font Info:    Checking defaults for PU/pdf/m/n on input line 72.
LaTeX Font Info:    ... okay on input line 72.
 (C:\CTEX\MiKTeX\tex/context/base/mkii\supp-pdf.mkii
[Loading MPS to PDF converter (version 2006.09.02).]
\scratchcounter=\count326
\scratchdimen=\dimen179
\scratchbox=\box68
\nofMPsegments=\count327
\nofMParguments=\count328
\everyMPshowfont=\toks30
\MPscratchCnt=\count329
\MPscratchDim=\dimen180
\MPnumerator=\count330
\makeMPintoPDFobject=\count331
\everyMPtoPDFconversion=\toks31
) (C:\CTEX\MiKTeX\tex/latex/epstopdf-pkg\epstopdf-base.sty
Package: epstopdf-base 2020-01-24 v2.11 Base part for package epstopdf
Package epstopdf-base Info: Redefining graphics rule for `.eps' on input line 4
85.

(C:\CTEX\MiKTeX\tex/latex/00miktex\epstopdf-sys.cfg
File: epstopdf-sys.cfg 2021/03/18 v2.0 Configuration of epstopdf for MiKTeX
))
Package caption Info: Begin \AtBeginDocument code.
Package caption Info: hyperref package is loaded.
Package caption Info: threeparttable package is loaded.
Package caption Info: End \AtBeginDocument code.
Package hyperref Info: Link coloring OFF on input line 72.
 (Appendix.out)
(Appendix.out)
\@outlinefile=\write3
\openout3 = `Appendix.out'.

LaTeX Font Info:    Font shape `U/mp4/m/n' will be
(Font)              scaled to size 12.0pt on input line 118.
LaTeX Font Info:    Font shape `U/mp4/m/n' will be
(Font)              scaled to size 8.0pt on input line 118.
LaTeX Font Info:    Font shape `U/mp4/m/n' will be
(Font)              scaled to size 6.0pt on input line 118.
LaTeX Font Info:    Font shape `U/mp4sl/m/n' will be
(Font)              scaled to size 12.0pt on input line 118.
LaTeX Font Info:    Font shape `U/mp4sl/m/n' will be
(Font)              scaled to size 8.0pt on input line 118.
LaTeX Font Info:    Font shape `U/mp4sl/m/n' will be
(Font)              scaled to size 6.0pt on input line 118.
<plot/G1_N_500_J_20_sg_0.2_balanced_N1_256_s.pdf, id=17, 505.89pt x 505.89pt>
File: plot/G1_N_500_J_20_sg_0.2_balanced_N1_256_s.pdf Graphic file (type pdf)
<use plot/G1_N_500_J_20_sg_0.2_balanced_N1_256_s.pdf>
Package pdftex.def Info: plot/G1_N_500_J_20_sg_0.2_balanced_N1_256_s.pdf  used 
on input line 125.
(pdftex.def)             Requested size: 108.0386pt x 116.68417pt.
LaTeX Font Info:    Font shape `U/mp4/m/n' will be
(Font)              scaled to size 10.0pt on input line 125.
LaTeX Font Info:    Font shape `U/mp4/m/n' will be
(Font)              scaled to size 7.0pt on input line 125.
LaTeX Font Info:    Font shape `U/mp4/m/n' will be
(Font)              scaled to size 5.0pt on input line 125.
LaTeX Font Info:    Font shape `U/mp4sl/m/n' will be
(Font)              scaled to size 10.0pt on input line 125.
LaTeX Font Info:    Font shape `U/mp4sl/m/n' will be
(Font)              scaled to size 7.0pt on input line 125.
LaTeX Font Info:    Font shape `U/mp4sl/m/n' will be
(Font)              scaled to size 5.0pt on input line 125.
<plot/G2_N_500_J_20_sg_0.2_balanced_N1_256_s.pdf, id=18, 505.89pt x 505.89pt>
File: plot/G2_N_500_J_20_sg_0.2_balanced_N1_256_s.pdf Graphic file (type pdf)
<use plot/G2_N_500_J_20_sg_0.2_balanced_N1_256_s.pdf>
Package pdftex.def Info: plot/G2_N_500_J_20_sg_0.2_balanced_N1_256_s.pdf  used 
on input line 127.
(pdftex.def)             Requested size: 108.0386pt x 116.68417pt.
<plot/G3_N_500_J_20_sg_0.2_balanced_N1_256_s.pdf, id=19, 505.89pt x 505.89pt>
File: plot/G3_N_500_J_20_sg_0.2_balanced_N1_256_s.pdf Graphic file (type pdf)
<use plot/G3_N_500_J_20_sg_0.2_balanced_N1_256_s.pdf>
Package pdftex.def Info: plot/G3_N_500_J_20_sg_0.2_balanced_N1_256_s.pdf  used 
on input line 129.
(pdftex.def)             Requested size: 108.0386pt x 116.68417pt.
<plot/G4_N_500_J_20_sg_0.2_balanced_N1_256_s.pdf, id=20, 505.89pt x 505.89pt>
File: plot/G4_N_500_J_20_sg_0.2_balanced_N1_256_s.pdf Graphic file (type pdf)
<use plot/G4_N_500_J_20_sg_0.2_balanced_N1_256_s.pdf>
Package pdftex.def Info: plot/G4_N_500_J_20_sg_0.2_balanced_N1_256_s.pdf  used 
on input line 131.
(pdftex.def)             Requested size: 108.0386pt x 116.68417pt.
<plot/G1_N_500_J_20_sg_0.2_unbalanced_N1_256_s.pdf, id=21, 505.89pt x 505.89pt>

File: plot/G1_N_500_J_20_sg_0.2_unbalanced_N1_256_s.pdf Graphic file (type pdf)

<use plot/G1_N_500_J_20_sg_0.2_unbalanced_N1_256_s.pdf>
Package pdftex.def Info: plot/G1_N_500_J_20_sg_0.2_unbalanced_N1_256_s.pdf  use
d on input line 133.
(pdftex.def)             Requested size: 108.0386pt x 116.68417pt.
<plot/G2_N_500_J_20_sg_0.2_unbalanced_N1_256_s.pdf, id=22, 505.89pt x 505.89pt>

File: plot/G2_N_500_J_20_sg_0.2_unbalanced_N1_256_s.pdf Graphic file (type pdf)

<use plot/G2_N_500_J_20_sg_0.2_unbalanced_N1_256_s.pdf>
Package pdftex.def Info: plot/G2_N_500_J_20_sg_0.2_unbalanced_N1_256_s.pdf  use
d on input line 135.
(pdftex.def)             Requested size: 108.0386pt x 116.68417pt.
<plot/G3_N_500_J_20_sg_0.2_unbalanced_N1_256_s.pdf, id=23, 505.89pt x 505.89pt>

File: plot/G3_N_500_J_20_sg_0.2_unbalanced_N1_256_s.pdf Graphic file (type pdf)

<use plot/G3_N_500_J_20_sg_0.2_unbalanced_N1_256_s.pdf>
Package pdftex.def Info: plot/G3_N_500_J_20_sg_0.2_unbalanced_N1_256_s.pdf  use
d on input line 137.
(pdftex.def)             Requested size: 108.0386pt x 116.68417pt.
<plot/G4_N_500_J_20_sg_0.2_unbalanced_N1_256_s.pdf, id=24, 505.89pt x 505.89pt>

File: plot/G4_N_500_J_20_sg_0.2_unbalanced_N1_256_s.pdf Graphic file (type pdf)

<use plot/G4_N_500_J_20_sg_0.2_unbalanced_N1_256_s.pdf>
Package pdftex.def Info: plot/G4_N_500_J_20_sg_0.2_unbalanced_N1_256_s.pdf  use
d on input line 139.
(pdftex.def)             Requested size: 108.0386pt x 116.68417pt.


[1{C:/CTEX/UserData/fonts/map/pdftex/pdftex.map{Unicode.sfd}{UGBK.sfd}}

]
<plot/G1_N_500_J_20_sg_0.2_balanced_N1_256_g.pdf, id=37, 505.89pt x 505.89pt>
File: plot/G1_N_500_J_20_sg_0.2_balanced_N1_256_g.pdf Graphic file (type pdf)
<use plot/G1_N_500_J_20_sg_0.2_balanced_N1_256_g.pdf>
Package pdftex.def Info: plot/G1_N_500_J_20_sg_0.2_balanced_N1_256_g.pdf  used 
on input line 150.
(pdftex.def)             Requested size: 108.0386pt x 116.68417pt.
<plot/G2_N_500_J_20_sg_0.2_balanced_N1_256_g.pdf, id=38, 505.89pt x 505.89pt>
File: plot/G2_N_500_J_20_sg_0.2_balanced_N1_256_g.pdf Graphic file (type pdf)
<use plot/G2_N_500_J_20_sg_0.2_balanced_N1_256_g.pdf>
Package pdftex.def Info: plot/G2_N_500_J_20_sg_0.2_balanced_N1_256_g.pdf  used 
on input line 152.
(pdftex.def)             Requested size: 108.0386pt x 116.68417pt.
<plot/G3_N_500_J_20_sg_0.2_balanced_N1_256_g.pdf, id=39, 505.89pt x 505.89pt>
File: plot/G3_N_500_J_20_sg_0.2_balanced_N1_256_g.pdf Graphic file (type pdf)
<use plot/G3_N_500_J_20_sg_0.2_balanced_N1_256_g.pdf>
Package pdftex.def Info: plot/G3_N_500_J_20_sg_0.2_balanced_N1_256_g.pdf  used 
on input line 154.
(pdftex.def)             Requested size: 108.0386pt x 116.68417pt.
<plot/G4_N_500_J_20_sg_0.2_balanced_N1_256_g.pdf, id=40, 505.89pt x 505.89pt>
File: plot/G4_N_500_J_20_sg_0.2_balanced_N1_256_g.pdf Graphic file (type pdf)
<use plot/G4_N_500_J_20_sg_0.2_balanced_N1_256_g.pdf>
Package pdftex.def Info: plot/G4_N_500_J_20_sg_0.2_balanced_N1_256_g.pdf  used 
on input line 156.
(pdftex.def)             Requested size: 108.0386pt x 116.68417pt.
<plot/G1_N_500_J_20_sg_0.2_unbalanced_N1_256_g.pdf, id=41, 505.89pt x 505.89pt>

File: plot/G1_N_500_J_20_sg_0.2_unbalanced_N1_256_g.pdf Graphic file (type pdf)

<use plot/G1_N_500_J_20_sg_0.2_unbalanced_N1_256_g.pdf>
Package pdftex.def Info: plot/G1_N_500_J_20_sg_0.2_unbalanced_N1_256_g.pdf  use
d on input line 158.
(pdftex.def)             Requested size: 108.0386pt x 116.68417pt.
<plot/G2_N_500_J_20_sg_0.2_unbalanced_N1_256_g.pdf, id=42, 505.89pt x 505.89pt>

File: plot/G2_N_500_J_20_sg_0.2_unbalanced_N1_256_g.pdf Graphic file (type pdf)

<use plot/G2_N_500_J_20_sg_0.2_unbalanced_N1_256_g.pdf>
Package pdftex.def Info: plot/G2_N_500_J_20_sg_0.2_unbalanced_N1_256_g.pdf  use
d on input line 160.
(pdftex.def)             Requested size: 108.0386pt x 116.68417pt.
<plot/G3_N_500_J_20_sg_0.2_unbalanced_N1_256_g.pdf, id=43, 505.89pt x 505.89pt>

File: plot/G3_N_500_J_20_sg_0.2_unbalanced_N1_256_g.pdf Graphic file (type pdf)

<use plot/G3_N_500_J_20_sg_0.2_unbalanced_N1_256_g.pdf>
Package pdftex.def Info: plot/G3_N_500_J_20_sg_0.2_unbalanced_N1_256_g.pdf  use
d on input line 162.
(pdftex.def)             Requested size: 108.0386pt x 116.68417pt.
<plot/G4_N_500_J_20_sg_0.2_unbalanced_N1_256_g.pdf, id=44, 505.89pt x 505.89pt>

File: plot/G4_N_500_J_20_sg_0.2_unbalanced_N1_256_g.pdf Graphic file (type pdf)

<use plot/G4_N_500_J_20_sg_0.2_unbalanced_N1_256_g.pdf>
Package pdftex.def Info: plot/G4_N_500_J_20_sg_0.2_unbalanced_N1_256_g.pdf  use
d on input line 164.
(pdftex.def)             Requested size: 108.0386pt x 116.68417pt.


LaTeX Font Warning: Font shape `OT1/cmr/bx/n' in size <10.53937> not available
(Font)              size <10.95> substituted on input line 174.


[2 <./plot/G1_N_500_J_20_sg_0.2_balanced_N1_256_s.pdf> <./plot/G2_N_500_J_20_sg
_0.2_balanced_N1_256_s.pdf> <./plot/G3_N_500_J_20_sg_0.2_balanced_N1_256_s.pdf>
 <./plot/G4_N_500_J_20_sg_0.2_balanced_N1_256_s.pdf> <./plot/G1_N_500_J_20_sg_0
.2_unbalanced_N1_256_s.pdf> <./plot/G2_N_500_J_20_sg_0.2_unbalanced_N1_256_s.pd
f> <./plot/G3_N_500_J_20_sg_0.2_unbalanced_N1_256_s.pdf> <./plot/G4_N_500_J_20_
sg_0.2_unbalanced_N1_256_s.pdf> <./plot/G1_N_500_J_20_sg_0.2_balanced_N1_256_g.
pdf> <./plot/G2_N_500_J_20_sg_0.2_balanced_N1_256_g.pdf> <./plot/G3_N_500_J_20_
sg_0.2_balanced_N1_256_g.pdf> <./plot/G4_N_500_J_20_sg_0.2_balanced_N1_256_g.pd
f> <./plot/G1_N_500_J_20_sg_0.2_unbalanced_N1_256_g.pdf> <./plot/G2_N_500_J_20_
sg_0.2_unbalanced_N1_256_g.pdf> <./plot/G3_N_500_J_20_sg_0.2_unbalanced_N1_256_
g.pdf> <./plot/G4_N_500_J_20_sg_0.2_unbalanced_N1_256_g.pdf>]
<plot/G1_balanced.pdf, id=164, 722.7pt x 361.35pt>
File: plot/G1_balanced.pdf Graphic file (type pdf)
<use plot/G1_balanced.pdf>
Package pdftex.def Info: plot/G1_balanced.pdf  used on input line 484.
(pdftex.def)             Requested size: 469.76045pt x 233.36946pt.
<plot/G1_unbalanced.pdf, id=165, 722.7pt x 361.35pt>
File: plot/G1_unbalanced.pdf Graphic file (type pdf)
<use plot/G1_unbalanced.pdf>
Package pdftex.def Info: plot/G1_unbalanced.pdf  used on input line 486.
(pdftex.def)             Requested size: 469.76045pt x 233.36946pt.

Overfull \hbox (3.92206pt too wide) in paragraph at lines 484--487
 [][] 
 []


Overfull \hbox (3.92206pt too wide) in paragraph at lines 484--487
 [][] 
 []


[3]

[4]

[5]

[6]
<plot/G2_balanced.pdf, id=191, 722.7pt x 361.35pt>
File: plot/G2_balanced.pdf Graphic file (type pdf)
<use plot/G2_balanced.pdf>
Package pdftex.def Info: plot/G2_balanced.pdf  used on input line 497.
(pdftex.def)             Requested size: 469.76045pt x 233.36946pt.
<plot/G2_unbalanced.pdf, id=192, 722.7pt x 361.35pt>
File: plot/G2_unbalanced.pdf Graphic file (type pdf)
<use plot/G2_unbalanced.pdf>
Package pdftex.def Info: plot/G2_unbalanced.pdf  used on input line 499.
(pdftex.def)             Requested size: 469.76045pt x 233.36946pt.

Overfull \hbox (3.92206pt too wide) in paragraph at lines 497--501
 [][] 
 []


Overfull \hbox (3.92206pt too wide) in paragraph at lines 497--501
 [][] 
 []


[7 <./plot/G1_balanced.pdf> <./plot/G1_unbalanced.pdf>]
<plot/G3_balanced.pdf, id=221, 722.7pt x 361.35pt>
File: plot/G3_balanced.pdf Graphic file (type pdf)
<use plot/G3_balanced.pdf>
Package pdftex.def Info: plot/G3_balanced.pdf  used on input line 510.
(pdftex.def)             Requested size: 469.76045pt x 233.36946pt.
<plot/G3_unbalanced.pdf, id=222, 722.7pt x 361.35pt>
File: plot/G3_unbalanced.pdf Graphic file (type pdf)
<use plot/G3_unbalanced.pdf>
Package pdftex.def Info: plot/G3_unbalanced.pdf  used on input line 512.
(pdftex.def)             Requested size: 469.76045pt x 233.36946pt.

Overfull \hbox (3.92206pt too wide) in paragraph at lines 510--513
 [][] 
 []


Overfull \hbox (3.92206pt too wide) in paragraph at lines 510--513
 [][] 
 []


[8 <./plot/G2_balanced.pdf> <./plot/G2_unbalanced.pdf>]
<plot/G4_balanced.pdf, id=250, 722.7pt x 361.35pt>
File: plot/G4_balanced.pdf Graphic file (type pdf)
<use plot/G4_balanced.pdf>
Package pdftex.def Info: plot/G4_balanced.pdf  used on input line 524.
(pdftex.def)             Requested size: 469.76045pt x 233.36946pt.
<plot/G4_unbalanced.pdf, id=251, 722.7pt x 361.35pt>
File: plot/G4_unbalanced.pdf Graphic file (type pdf)
<use plot/G4_unbalanced.pdf>
Package pdftex.def Info: plot/G4_unbalanced.pdf  used on input line 526.
(pdftex.def)             Requested size: 469.76045pt x 233.36946pt.

Overfull \hbox (3.92206pt too wide) in paragraph at lines 524--527
 [][] 
 []


Overfull \hbox (3.92206pt too wide) in paragraph at lines 524--527
 [][] 
 []


[9 <./plot/G3_balanced.pdf> <./plot/G3_unbalanced.pdf>]

[10 <./plot/G4_balanced.pdf> <./plot/G4_unbalanced.pdf>] (Appendix.aux)
 ***********
LaTeX2e <2024-06-01> patch level 2
L3 programming layer <2024-08-16>
 ***********


LaTeX Font Warning: Size substitutions with differences
(Font)              up to 0.41063pt have occurred.


LaTeX Warning: There were multiply-defined labels.

Package rerunfilecheck Info: File `Appendix.out' has not changed.
(rerunfilecheck)             Checksum: B2226041DCFFDA8F50230996BA569746;523.
 ) 
Here is how much of TeX's memory you used:
 12374 strings out of 473899
 198449 string characters out of 5740634
 2043960 words of memory out of 5000000
 35024 multiletter control sequences out of 15000+600000
 569918 words of font info for 75 fonts, out of 8000000 for 9000
 1144 hyphenation exceptions out of 8191
 69i,14n,79p,752b,458s stack positions out of 10000i,1000n,20000p,200000b,200000s
<C:/CTEX/MiKTeX/fonts/type1/public/amsfonts/cm/cmbx10.pfb><C:/CTEX/MiKTeX/fon
ts/type1/public/amsfonts/cm/cmbx12.pfb><C:/CTEX/MiKTeX/fonts/type1/public/amsfo
nts/cm/cmmi10.pfb><C:/CTEX/MiKTeX/fonts/type1/public/amsfonts/cm/cmmi12.pfb><C:
/CTEX/MiKTeX/fonts/type1/public/amsfonts/cm/cmmib10.pfb><C:/CTEX/MiKTeX/fonts/t
ype1/public/amsfonts/cm/cmr10.pfb><C:/CTEX/MiKTeX/fonts/type1/public/amsfonts/c
m/cmr12.pfb><C:/CTEX/MiKTeX/fonts/type1/public/amsfonts/cm/cmr7.pfb><C:/CTEX/Mi
KTeX/fonts/type1/public/amsfonts/cm/cmr8.pfb>
Output written on Appendix.pdf (10 pages, 264804 bytes).
PDF statistics:
 358 PDF objects out of 1000 (max. 8388607)
 52 named destinations out of 1000 (max. 500000)
 145 words of extra memory for PDF output out of 10000 (max. 10000000)
