# Supplementary material for: Uncovering Latent Structures: A Bayesian Approach to Estimating Q-Matrix and Attribute Hierarchies in Cognitive Diagnostic Models
Source: Psychometrika. 2026 Feb 20;91(2):669–94. doi: 10.1017/psy.2026.10093 (PMC13294626; doi:10.1017/psy.2026.10093)
Supplement: Wang et al. supplementary material [file S0033312326100933sup001.zip › Appendix/Appendix.out]

\BOOKMARK [1][-]{section.1}{\376\377\000A\000p\000p\000e\000n\000d\000i\000x\000\040\000A\000:\000\040\000C\000o\000n\000v\000e\000r\000g\000e\000n\000c\000y\000\040\000a\000n\000a\000l\000y\000s\000i\000s\000\040\000i\000n\000\040\000s\000i\000m\000u\000l\000a\000t\000i\000o\000n\000\040\000s\000t\000u\000d\000i\000e\000s}{}% 1
\BOOKMARK [1][-]{section.2}{\376\377\000A\000p\000p\000e\000n\000d\000i\000x\000\040\000B}{}% 2
\BOOKMARK [1][-]{section.3}{\376\377\000A\000p\000p\000e\000n\000d\000i\000x\000\040\000C}{}% 3
