# Supplementary material for: Uncovering Latent Structures: A Bayesian Approach to Estimating Q-Matrix and Attribute Hierarchies in Cognitive Diagnostic Models
Source: Psychometrika. 2026 Feb 20;91(2):669–94. doi: 10.1017/psy.2026.10093 (PMC13294626; doi:10.1017/psy.2026.10093)
Supplement: Wang et al. supplementary material [file S0033312326100933sup001.zip › Appendix/Appendix.tex]

%%This article template was last updated 30 September 2003 --- Tim Null
%%It is part of the
%%Pmetrika LaTeX Style File Package for Psychometrika Authors
%%This is the \LaTeX2e "article" template for the journal Psychometrika.
%%It can be freely used and modified by anyone.
%%
%% ITEM 1 [See the "howto.tex" file.]
%%
\documentclass[titlepage,12pt]{article}

%\usepackage[dvips]{graphicx}
\usepackage{graphicx}
%\usepackage[pdftex]{graphicx}
%\usepackage[draft,pdftex]{graphicx}
\usepackage{cite}
\usepackage[myheadings]{fullpage}
\usepackage{pmetrika}
\usepackage{pmbib}
\usepackage{float}

%\usepackage{submit}
\usepackage{amsmath}

\usepackage[figuresright]{rotating}
\setcounter{secnumdepth}{3}
%\flushbottom
\usepackage{subfigure}
\usepackage{longtable}
\usepackage{multirow}
\usepackage{caption}
\usepackage{color}
\usepackage{threeparttable}
\usepackage{footnote}
\usepackage{makecell}
%\newcommand{\red}[1]{\textcolor{red}{#1}}
\newcommand{\blue}[1]{\textcolor{blue}{#1}}
\newcommand{\bo}{\boldsymbol}
\usepackage{lineno}

\newcommand{\sw}[1]{\textcolor{red}{#1 (SW)}} 
\newcommand{\xw}[1]{\textcolor{blue}{#1 (XW)}} 
%\newcommand{\blue}[1]{\textcolor{blue}} 
%\linenumbers


%% ITEM 4 [See the "howto.tex" file.]
%\setcounter{secnumdepth}{3}


%% ITEM 5 [See the "howto.tex" file.]
%%%%%%%%%%%%%%%%%%%%%%%%%%%%%%%%%%%%%%%%%%%%%%%%%%%%%%%
%%   ENTER YOUR PERSONAL PREAMBLE ITEMS IN THIS SECTION
%%             Some examples provided
%%%%%%%%%%%%%%%%%%%%%%%%%%%%%%%%%%%%%%%%%%%%%%%%%%%%%%%
%%  Begin Section  %%%%%%%%%%%%%%%%%%%%%%%%%%%%%%%%%%%%
%%%%%%%%%%%%%%%%%%%%%%%%%%%%%%%%%%%%%%%%%%%%%%%%%%%%%%%
%\usepackage{}
%\usepackage{}
%input
\DeclareMathOperator{\diag}{diag}%This gives the correct spacing around the operator
%\def\diag{\diag }
\def\vec{\mathrm{vec}}
\def\cov{\mathrm{cov}}
\def\tr{\mathrm{Tr}}
\def\pr{\mathrm{Pr}}
%%%%%%%%%%%%%%%%%%%%%%%%%%%%%%%%%%%%%%%%%%%%%%%%%%%%%%%
%%  End Section  %%%%%%%%%%%%%%%%%%%%%%%%%%%%%%%%%%%%%%
%%%%%%%%%%%%%%%%%%%%%%%%%%%%%%%%%%%%%%%%%%%%%%%%%%%%%%%
\usepackage{hyperref}


\begin{document}
	
	%% ITEM 6 [See the "howto.tex" file.]
	%\begin{titlepage}
	
	%	\title{A Metropolis--Hastings Robbins--Monro Algorithm via Variational Inference for Estimating the Multidimensional Graded Response Model: a calculationally efficient estimation scheme to deal with Complex Test Structures}
	
	%%Disable \markright for your submission,
	%%if it includes any author names.
	%%Note: The "submit" package includes a running header.
	%\markright{\MakeLowercase{\textsc{}}}
	
	%	\author{Xue Wang, Jing Lu, Ningzhong Shi, Jiwei Zhang}
	
	%	\affil{}
	
	%\author{}
	%\affil{}
	
	%	\vspace{\fill}
	
	%\comment{This research was funded by .}
	%\thanks{I would like to thank .}
	%		\linespacing{1}
	%		\contact{Correspondence should be sent to\\
		%			
		%			\noindent E-Mail: \break
		%			\noindent Phone: \break
		%			\noindent Fax: \break
		%			\noindent Website:  }
	
	%\end{titlepage}
	
	%% ITEM 7 [See the "howto.tex" file.]
	\setcounter{page}{1}
	%	\vspace*{2\baselineskip}
	
	\title{\normalsize{Appendix for Uncovering Latent Structures:A Bayesian Approach to Estimating Q-Matrix and Attribute Hierarchies in Cognitive Diagnostic Models}}\vskip3pt
	
	\linespacing{1.5}
	\vspace{1cm}
	
	
	\linespacing{1.5}
	%% ITEM 8 [See the "howto.tex" file.]
	\section{Appendix A: Convergency analysis in simulation studies}
	We use the simulation condition of $N=500$, $J=20$, $N_1=256$ as an example to demonstrate the convergence of our proposed MH within Gibss algorithm in the considered simulation conditions. Figures \ref{fig:s} and \ref{fig:g} present the convergence curves of $\hat{R}$ for the parameters $\bo{s}$ and $\bo{g}$ under the 4 hierarchical structures. The horizontal line represents $\hat{R}=1.1$, and it is evident that under all simulation conditions, both $\bo{s}$ and $\bo{g}$ have reached convergence. Note that we cannot compute the $\hat{R}$ for $\bo{\pi}$, $\textup{Q}$, and $\textup{G}$, as their distributions or structures change dynamically during the iterations along with the changing attribute hierarchy.  
	
	\begin{figure}[H]%s balanced
		\centering 
		\subfigcapskip=-15pt 
		\vspace{-1cm}
		\subfigure[$G_1$, Balanced]{
			\includegraphics[width=0.23\linewidth,height=0.2\textheight]{plot/G1_N_500_J_20_sg_0.2_balanced_N1_256_s.pdf}}
		\subfigure[$G_2$, Balanced]{
			\includegraphics[width=0.23\linewidth,height=0.2\textheight]{plot/G2_N_500_J_20_sg_0.2_balanced_N1_256_s.pdf}}
		\subfigure[$G_3$, Balanced]{
			\includegraphics[width=0.23\linewidth,height=0.2\textheight]{plot/G3_N_500_J_20_sg_0.2_balanced_N1_256_s.pdf}}
		\subfigure[$G_4$, Balanced]{
			\includegraphics[width=0.23\linewidth,height=0.2\textheight]{plot/G4_N_500_J_20_sg_0.2_balanced_N1_256_s.pdf}}
		\subfigure[$G_1$, Unbalanced]{
			\includegraphics[width=0.23\linewidth,height=0.2\textheight]{plot/G1_N_500_J_20_sg_0.2_unbalanced_N1_256_s.pdf}}
		\subfigure[$G_2$, Unbalanced]{
			\includegraphics[width=0.23\linewidth,,height=0.2\textheight]{plot/G2_N_500_J_20_sg_0.2_unbalanced_N1_256_s.pdf}}
		\subfigure[$G_3$, Unbalanced]{
			\includegraphics[width=0.23\linewidth,height=0.2\textheight]{plot/G3_N_500_J_20_sg_0.2_unbalanced_N1_256_s.pdf}}
		\subfigure[$G_4$, Unbalanced]{
			\includegraphics[width=0.23\linewidth,height=0.2\textheight]{plot/G4_N_500_J_20_sg_0.2_unbalanced_N1_256_s.pdf}}
		\vspace{-3mm}
		\caption{$\hat{R}$ for the slipping parameter  $\bo{s}$ under $N=500$, $J=20$ condition.}
		\label{fig:s}
	\end{figure}
	
	\begin{figure}[H]
		\centering 
		\subfigcapskip=-15pt 
		\vspace{-1cm}
		\subfigure[$\text{G}_1$, Balanced]{
			\includegraphics[width=0.23\linewidth,height=0.2\textheight]{plot/G1_N_500_J_20_sg_0.2_balanced_N1_256_g.pdf}}
		\subfigure[$\text{G}_2$, Balanced]{
			\includegraphics[width=0.23\linewidth,height=0.2\textheight]{plot/G2_N_500_J_20_sg_0.2_balanced_N1_256_g.pdf}}
		\subfigure[$\text{G}_3$, Balanced]{
			\includegraphics[width=0.23\linewidth,height=0.2\textheight]{plot/G3_N_500_J_20_sg_0.2_balanced_N1_256_g.pdf}}
		\subfigure[$\text{G}_4$, Balanced]{
			\includegraphics[width=0.23\linewidth,height=0.2\textheight]{plot/G4_N_500_J_20_sg_0.2_balanced_N1_256_g.pdf}}
		\subfigure[$\text{G}_1$, Unbalanced]{
			\includegraphics[width=0.23\linewidth,height=0.2\textheight]{plot/G1_N_500_J_20_sg_0.2_unbalanced_N1_256_g.pdf}}
		\subfigure[$\text{G}_2$, Unbalanced]{
			\includegraphics[width=0.23\linewidth,,height=0.2\textheight]{plot/G2_N_500_J_20_sg_0.2_unbalanced_N1_256_g.pdf}}
		\subfigure[$\text{G}_3$, Unbalanced]{
			\includegraphics[width=0.23\linewidth,height=0.2\textheight]{plot/G3_N_500_J_20_sg_0.2_unbalanced_N1_256_g.pdf}}
		\subfigure[$\text{G}_4$, Unbalanced]{
			\includegraphics[width=0.23\linewidth,height=0.2\textheight]{plot/G4_N_500_J_20_sg_0.2_unbalanced_N1_256_g.pdf}}
		\vspace{-3mm}
		\caption{$\hat{R}$ for the guessing parameter $\bo{g}$ under $N=500$, $J=20$ condition.}
		\label{fig:g}
	\end{figure}
	
	\section{Appendix B}
	
	\begin{table}[H]
		\centering
		\caption{\fontsize{10.5bp}{17bp}Evaluate the recovery accuracy of \textbf{Q} and \textbf{G} under different sample size and cut value.}
		\resizebox{\textwidth}{!}{
			\begin{threeparttable}
				\setlength{\tabcolsep}{2mm}{
					\tabcolsep 0.08in\renewcommand{\arraystretch}{0.9} \doublerulesep 0.15pt
					\begin{tabular}{lcccccccc cc ccc}\hline
						&\multicolumn{13}{c}{\textbf{\Large{Balanced/G1}}} \\\hline
						%&\multicolumn{10}{c}{\textbf{Balanced}} \\ \hline
						\multirow{6}*{$N=500$\quad}
						&N1&cut value&QRR1&QRR2&QRR3&QRR4&QARR&$\hat{Q}=Q$&TPR&TFR&RTPR &RTFR&$\hat{G}=G$\\\hline
						&128 & 0.2 &1.000 & 0.981 & 0.968 & 0.867 & 0.954 & 37 & 0.800 & 0.952 & 0.960 & 0.930 & 38 \\ 
						&128 & 0.3 &1.000 & 0.987 & 0.963 & 0.857 & 0.952 & 37 & 0.873 & 0.969 & 0.944 & 0.917 & 38 \\ 
						&128 & 0.4 &0.984 & 0.990 & 0.969 & 0.891 & 0.959 & 37 & 0.840 & 0.983 & 0.910 & 0.980 & 36 \\ 
						&256 & 0.2 &1.000 & 1.000 & 1.000 & 0.930 & 0.983 & 44 & 0.900 & 0.972 & 0.986 & 0.967 & 44 \\ 
						&256 & 0.3 &1.000 & 1.000 & 1.000 & 0.939 & 0.985 & 44 & 0.947 & 0.986 & 0.982 & 0.977 & 45 \\ 
						&256 & 0.4 &0.985 & 0.992 & 0.998 & 0.950 & 0.981 & 40 & 0.907 & 0.991 & 0.940 & 0.997 & 40 
						\\\hline\multirow{9}*{$N=1000$\quad}
						%&128 & 0.3 &  1.000 & 1.000 & 0.988 & 0.797 & 0.946 & 35 & 0.780 & 0.946 & 0.952 & 0.913 & 35\\ 
						
						%&256 & 0.3 &   1.000 & 0.995 & 1.000 & 0.803 & 0.950 & 36 & 0.813 & 0.952 & 0.942 & 0.897 & 35\\ 
						&128 & 0.2 &1.000 & 1.000 & 0.988 & 0.797 & 0.946 & 35 & 0.780 & 0.946 & 0.952 & 0.913 & 35 \\ 
						&128 & 0.3 &1.000 & 1.000 & 0.988 & 0.797 & 0.946 & 35 & 0.780 & 0.946 & 0.952 & 0.913 & 35 \\ 
						&128 & 0.4 &0.994 & 1.000 & 0.988 & 0.800 & 0.945 & 35 & 0.887 & 0.972 & 0.924 & 0.930 & 35 \\ 
						&256 & 0.2 &1.000 & 0.995 & 1.000 & 0.801 & 0.949 & 35 & 0.767 & 0.940 & 0.954 & 0.910 & 35 \\ 
						&256 & 0.3 &1.000 & 0.995 & 1.000 & 0.803 & 0.950 & 36 & 0.813 & 0.952 & 0.942 & 0.897 & 35 \\ 
						&256 & 0.4 &0.999 & 0.996 & 1.000 & 0.812 & 0.952 & 36 & 0.887 & 0.977 & 0.922 & 0.957 & 35 \\ 
						&512 & 0.2 &1.000 & 1.000 & 1.000 & 0.903 & 0.976 & 44 & 0.927 & 0.983 & 0.976 & 0.960 & 44 \\ 
						&512 & 0.3 &1.000 & 1.000 & 1.000 & 0.902 & 0.976 & 44 & 0.947 & 0.988 & 0.976 & 0.960 & 45 \\ 
						&512 & 0.4 &0.991 & 0.997 & 1.000 & 0.911 & 0.975 & 41 & 0.927 & 0.989 & 0.954 & 0.977 & 41 
						\\
						\hline
						&\multicolumn{13}{c}{\textbf{\Large{Unbalanced/G1}}} \\\hline
						&N1&cut value&QRR1&QRR2&QRR3&QRR4&QARR&$\hat{Q}=Q$&TPR&TFR&RTPR &RTFR&$\hat{G}=G$\\\hline
						\multirow{6}*{$N=500$\quad}
						%&128 & 0.3 &  0.982 & 0.923 & 0.971 & 0.871 & 0.937 & 13 & 0.627 & 0.940 & 0.832 & 0.963 & 20\\ 
						
						%&256 & 0.3 &   0.995 & 0.979 & 1.000 & 0.958 & 0.983 & 33 & 0.920 & 0.982 & 0.968 & 0.977 & 42\\ 
						&128 & 0.2 &0.985 & 0.811 & 0.836 & 0.880 & 0.878 & 4 & 0.313 & 0.835 & 0.870 & 0.770 & 5 \\ 
						&128 & 0.3 &0.987 & 0.927 & 0.934 & 0.928 & 0.944 & 8 & 0.660 & 0.940 & 0.850 & 0.967 & 20 \\ 
						&128 & 0.4 &0.842 & 0.857 & 0.918 & 0.935 & 0.888 & 1 & 0.240 & 0.985 & 0.510 & 1.000 & 0 \\ 
						&256 & 0.2 &0.996 & 0.951 & 1.000 & 0.953 & 0.975 & 30 & 0.853 & 0.963 & 0.978 & 0.957 & 40 \\ 
						&256 & 0.3 &0.995 & 0.979 & 1.000 & 0.958 & 0.983 & 33 & 0.920 & 0.982 & 0.968 & 0.977 & 42 \\ 
						&256 & 0.4 &0.950 & 0.957 & 1.000 & 0.969 & 0.969 & 26 & 0.800 & 0.988 & 0.866 & 1.000 & 28  
						\\\hline\multirow{9}*{$N=1000$\quad}
						%&128 & 0.3 &  0.998 & 0.963 & 0.973 & 0.889 & 0.956 & 24 & 0.873 & 0.966 & 0.944 & 0.953 & 37\\ 
						
						%	&256 & 0.3 &  1.000 & 0.983 & 0.998 & 0.922 & 0.976 & 43 & 0.913 & 0.980 & 0.972 & 0.953 & 43 \\ 
						
						&128 & 0.2 &1.000 & 0.929 & 0.950 & 0.887 & 0.941 & 23 & 0.660 & 0.917 & 0.940 & 0.890 & 27 \\ 
						&128 & 0.3 &0.998 & 0.963 & 0.973 & 0.889 & 0.956 & 24 & 0.873 & 0.966 & 0.944 & 0.953 & 37 \\ 
						&128 & 0.4 &0.930 & 0.942 & 0.964 & 0.909 & 0.936 & 22 & 0.720 & 0.995 & 0.810 & 1.000 & 27 \\ 
						&256 & 0.2 &1.000 & 0.983 & 0.998 & 0.924 & 0.976 & 43 & 0.900 & 0.977 & 0.976 & 0.960 & 43 \\ 
						&256 & 0.3 &1.000 & 0.983 & 0.998 & 0.922 & 0.976 & 43 & 0.913 & 0.980 & 0.972 & 0.953 & 43 \\ 
						&256 & 0.4 &0.991 & 0.979 & 0.998 & 0.931 & 0.975 & 43 & 0.920 & 0.989 & 0.956 & 0.983 & 43 \\ 
						&512 & 0.2 &1.000 & 1.000 & 1.000 & 0.984 & 0.996 & 49 & 0.987 & 0.997 & 0.996 & 0.993 & 49 \\ 
						&512 & 0.3 &1.000 & 1.000 & 1.000 & 0.982 & 0.996 & 49 & 0.993 & 0.998 & 0.994 & 0.990 & 49 \\ 
						&512 & 0.4 &0.998 & 0.996 & 1.000 & 0.987 & 0.995 & 47 & 0.980 & 0.998 & 0.984 & 1.000 & 47	
						\\ \hline
					\end{tabular}
				}
				%	\begin{tablenotes}
					%	\footnotesize
					%	\item Note: AAR1 represents the correct classification rate for the first attribute, AAR2 for the second attribute, AAR3 for the third attribute, and AAR4 for the fourth attributee. PAR stands for the pattern-wise agreement rate.
					%	\end{tablenotes}				
			\end{threeparttable}			
			\label{tab:S2}
		}
	\end{table}		
	
	
	\begin{table}%balanced rmse and aar parG2
		\centering
		\caption{\fontsize{10.5bp}{17bp}Evaluate the recovery accuracy of \textbf{Q} and \textbf{G} under different sample size and cut value.}
		\resizebox{\textwidth}{!}{
			\begin{threeparttable}
				\setlength{\tabcolsep}{2mm}{
					\tabcolsep 0.08in\renewcommand{\arraystretch}{0.9} \doublerulesep 0.15pt
					\begin{tabular}{lcccccccc cc ccc}\hline
						&\multicolumn{9}{c}{\textbf{\Large{Balanced/G2}}} \\\hline
						%&\multicolumn{10}{c}{\textbf{Balanced}} \\ \hline
						\multirow{6}*{$N=500$}
						&N1&cut value&QRR1&QRR2&QRR3&QRR4&QARR&$\hat{Q}=Q$&TPR&TFR&RTPR &RTFR&$\hat{G}=G$\\\hline
						%&128 & 0.3 &  0.997 & 0.999 & 0.988 & 0.878 & 0.966 & 39 & 0.845 & 0.968 & 0.958 & 0.949 & 38 \\ 
						
						%&256 & 0.3 &  1.000 & 1.000 & 1.000 & 0.984 & 0.996 & 48 & 0.980 & 0.997 & 0.993 & 0.997 & 48 \\ 
						&128 & 0.2 &1.000 & 0.999 & 0.984 & 0.880 & 0.966 & 40 & 0.830 & 0.960 & 0.967 & 0.951 & 40 \\ 
						&128 & 0.3 &0.997 & 0.999 & 0.988 & 0.878 & 0.966 & 39 & 0.845 & 0.968 & 0.958 & 0.949 & 38 \\ 
						&128 & 0.4 &0.967 & 0.998 & 0.990 & 0.884 & 0.960 & 35 & 0.815 & 0.978 & 0.893 & 0.963 & 31 \\ 
						&256 & 0.2 & 1.000 & 1.000 & 1.000 & 0.984 & 0.996 & 48 & 0.985 & 0.997 & 0.996 & 0.997 & 49 \\ 
						&256 & 0.3 & 1.000 & 1.000 & 1.000 & 0.984 & 0.996 & 48 & 0.980 & 0.997 & 0.993 & 0.997 & 48 \\ 
						&256 & 0.4 & 0.987 & 0.993 & 1.000 & 0.985 & 0.991 & 42 & 0.935 & 0.998 & 0.964 & 1.000 & 41 
						\\\hline
						\multirow{9}*{$N=1000$}
						%&128 & 0.3 &  1.000 & 1.000 & 1.000 & 0.850 & 0.963 & 39 & 0.810 & 0.955 & 0.953 & 0.951 & 39  \\ 
						
						%&256 & 0.3 &  1.000 & 1.000 & 1.000 & 0.945 & 0.986 & 46 & 0.940 & 0.987 & 0.980 & 0.980 & 46  \\ 
						&128 & 0.2 &1.000 & 1.000 & 1.000 & 0.850 & 0.963 & 39 & 0.800 & 0.952 & 0.951 & 0.949 & 39 \\ 
						&128 & 0.3 &1.000 & 1.000 & 1.000 & 0.850 & 0.963 & 39 & 0.810 & 0.955 & 0.953 & 0.951 & 39 \\ 
						&128 & 0.4 &0.999 & 1.000 & 1.000 & 0.852 & 0.963 & 39 & 0.880 & 0.972 & 0.929 & 0.960 & 38 \\ 
						&256 & 0.2 &1.000 & 1.000 & 1.000 & 0.945 & 0.986 & 46 & 0.930 & 0.983 & 0.982 & 0.983 & 46 \\ 
						&256 & 0.3 &1.000 & 1.000 & 1.000 & 0.945 & 0.986 & 46 & 0.940 & 0.987 & 0.980 & 0.980 & 46 \\ 
						&256 & 0.4 &0.999 & 1.000 & 1.000 & 0.948 & 0.987 & 46 & 0.955 & 0.995 & 0.971 & 0.991 & 46 \\ 
						&512 & 0.2 &1.000 & 1.000 & 1.000 & 0.918 & 0.980 & 45 & 0.910 & 0.978 & 0.976 & 0.969 & 45 \\ 
						&512 & 0.3 &1.000 & 1.000 & 1.000 & 0.915 & 0.979 & 45 & 0.930 & 0.985 & 0.971 & 0.963 & 45 \\ 
						&512 & 0.4 &0.995 & 1.000 & 0.998 & 0.920 & 0.978 & 42 & 0.910 & 0.988 & 0.953 & 0.983 & 42	
						\\\hline
						&\multicolumn{9}{c}{\textbf{\Large{Unbalanced/G2}}} \\\hline
						&N1&cut value&QRR1&QRR2&QRR3&QRR4&QARR&$\hat{Q}=Q$&TPR&TFR&RTPR &RTFR&$\hat{G}=G$\\\hline
						\multirow{6}*{$N=500$}
						%&128 & 0.3 & 0.965 & 0.968 & 0.983 & 0.842 & 0.940 & 25 & 0.695 & 0.947 & 0.876 & 0.926 & 26 \\ 
						%&256 & 0.3 & 0.979 & 0.999 & 0.998 & 0.955 & 0.983 & 42 & 0.920 & 0.983 & 0.976 & 0.986 & 44 \\
						
						&128 & 0.2 &0.989 & 0.956 & 0.975 & 0.785 & 0.926 & 25 & 0.675 & 0.917 & 0.938 & 0.874 & 30 \\ 
						&128 & 0.3 &0.965 & 0.968 & 0.983 & 0.842 & 0.940 & 25 & 0.695 & 0.947 & 0.876 & 0.926 & 26 \\ 
						&128 & 0.4 &0.785 & 0.976 & 0.981 & 0.915 & 0.914 & 11 & 0.375 & 1.000 & 0.647 & 1.000 & 10 \\ 
						&256 & 0.2 &0.991 & 0.997 & 0.996 & 0.950 & 0.984 & 44 & 0.920 & 0.980 & 0.982 & 0.977 & 46 \\ 
						&256 & 0.3 &0.979 & 0.999 & 0.998 & 0.955 & 0.983 & 42 & 0.920 & 0.983 & 0.976 & 0.986 & 44 \\ 
						&256 & 0.4 &0.963 & 0.995 & 0.997 & 0.971 & 0.982 & 37 & 0.905 & 0.998 & 0.947 & 0.997 & 39  
						\\ \hline
						\multirow{9}*{$N=1000$}
						%&128 & 0.3 & 1.000 & 0.989 & 0.999 & 0.789 & 0.944 & 35 & 0.770 & 0.947 & 0.942 & 0.929 & 36 \\ 
						
						%&256 & 0.3 &1.000 & 1.000 & 1.000 & 0.883 & 0.971 & 42 & 0.885 & 0.973 & 0.964 & 0.957 & 43 \\ 
						
						&128 & 0.2 &1.000 & 0.989 & 0.989 & 0.789 & 0.942 & 34 & 0.745 & 0.938 & 0.944 & 0.923 & 36 \\ 
						&128 & 0.3 &1.000 & 0.989 & 0.999 & 0.789 & 0.944 & 35 & 0.770 & 0.947 & 0.942 & 0.929 & 36 \\ 
						&128 & 0.4 &0.997 & 0.990 & 0.999 & 0.792 & 0.944 & 35 & 0.825 & 0.967 & 0.893 & 0.943 & 33 \\ 
						&256 & 0.2 &1.000 & 1.000 & 1.000 & 0.884 & 0.971 & 42 & 0.865 & 0.967 & 0.969 & 0.963 & 43 \\ 
						&256 & 0.3 &1.000 & 1.000 & 1.000 & 0.883 & 0.971 & 42 & 0.885 & 0.973 & 0.964 & 0.957 & 43 \\ 
						&256 & 0.4 &0.997 & 1.000 & 1.000 & 0.888 & 0.971 & 42 & 0.905 & 0.982 & 0.944 & 0.971 & 43 \\ 
						&512 & 0.2 &1.000 & 1.000 & 1.000 & 0.984 & 0.996 & 49 & 0.980 & 0.995 & 0.996 & 0.994 & 49 \\ 
						&512 & 0.3 &1.000 & 1.000 & 1.000 & 0.983 & 0.996 & 49 & 0.990 & 0.998 & 0.993 & 0.991 & 49 \\ 
						&512 & 0.4 &0.994 & 0.995 & 1.000 & 0.988 & 0.994 & 43 & 0.955 & 1.000 & 0.978 & 1.000 & 43  	
						\\\hline
					\end{tabular}
				}
				%	\begin{tablenotes}
					%	\footnotesize
					%	\item Note: AAR1 represents the correct classification rate for the first attribute, AAR2 for the second attribute, AAR3 for the third attribute, and AAR4 for the fourth attributee. PAR stands for the pattern-wise agreement rate.
					%	\end{tablenotes}				
			\end{threeparttable}			
			\label{tab:S1(a)_2}
		}
	\end{table}		
	
	
	
	\begin{table}%balanced rmse and aar parG3
		\centering
		\caption{\fontsize{10.5bp}{17bp}Evaluate the recovery accuracy of \textbf{Q} and \textbf{G} under different sample size and cut value.}
		\resizebox{\textwidth}{!}{
			\begin{threeparttable}
				\setlength{\tabcolsep}{2mm}{
					\tabcolsep 0.08in\renewcommand{\arraystretch}{0.9} \doublerulesep 0.15pt
					\begin{tabular}{lcccccccc cc ccc}\hline
						&\multicolumn{9}{c}{\textbf{\Large{Balanced/G3}}} \\\hline
						%&\multicolumn{10}{c}{\textbf{Balanced}} \\ \hline
						\multirow{6}*{$N=500$}
						&N1&cut value&QRR1&QRR2&QRR3&QRR4&QARR&$\hat{Q}=Q$&TPR&TFR&RTPR &RTFR&$\hat{G}=G$\\\hline
						%&128 & 0.3 & 0.990 & 0.999 & 0.983 & 1.000 & 0.993 & 46 & 0.953 & 0.997 & 0.986 & 0.996 & 47 \\  
						%&256 & 0.3 &0.956 & 1.000 & 1.000 & 0.991 & 0.987 & 43 & 0.920 & 0.997 & 0.966 & 0.996 & 44 \\
						
						&128 & 0.2 &0.991 & 0.997 & 0.980 & 1.000 & 0.992 & 47 & 0.967 & 0.994 & 0.991 & 0.989 & 48 \\ 
						&128 & 0.3 &0.990 & 0.999 & 0.983 & 1.000 & 0.993 & 46 & 0.953 & 0.997 & 0.986 & 0.996 & 47 \\ 
						&128 & 0.4 &0.943 & 0.999 & 0.983 & 1.000 & 0.981 & 42 & 0.873 & 0.997 & 0.946 & 0.996 & 42 \\ 
						&256 & 0.2 &0.984 & 0.993 & 1.000 & 0.991 & 0.992 & 46 & 0.973 & 0.995 & 0.989 & 0.991 & 48 \\ 
						&256 & 0.3 &0.956 & 1.000 & 1.000 & 0.991 & 0.987 & 43 & 0.920 & 0.997 & 0.966 & 0.996 & 44 \\ 
						&256 & 0.4 &0.906 & 1.000 & 1.000 & 0.991 & 0.974 & 39 & 0.840 & 0.997 & 0.931 & 0.996 & 40  
						\\\hline
						\multirow{9}*{$N=1000$}
						%&128 & 0.3 & 1.000 & 1.000 & 0.984 & 0.985 & 0.992 & 48 & 0.973 & 0.994 & 1.000 & 0.991 & 48 \\ 
						
						%&256 & 0.3 & 1.000 & 1.000 & 0.983 & 1.000 & 0.996 & 49 & 0.987 & 0.997 & 1.000 & 0.996 & 49 \\ 
						
						&128 & 0.2 &1.000 & 1.000 & 0.984 & 0.985 & 0.992 & 48 & 0.973 & 0.994 & 1.000 & 0.991 & 48 \\ 
						&128 & 0.3 &1.000 & 1.000 & 0.984 & 0.985 & 0.992 & 48 & 0.973 & 0.994 & 1.000 & 0.991 & 48 \\ 
						&128 & 0.4 &1.000 & 1.000 & 0.984 & 0.985 & 0.992 & 48 & 0.987 & 0.994 & 0.994 & 0.991 & 48 \\ 
						&256 & 0.2 &1.000 & 1.000 & 0.983 & 1.000 & 0.996 & 49 & 0.987 & 0.997 & 1.000 & 0.996 & 49 \\ 
						&256 & 0.3 &1.000 & 1.000 & 0.983 & 1.000 & 0.996 & 49 & 0.987 & 0.997 & 1.000 & 0.996 & 49 \\ 
						&256 & 0.4 &1.000 & 1.000 & 0.983 & 1.000 & 0.996 & 49 & 0.993 & 0.997 & 0.997 & 0.996 & 49 \\ 
						&512 & 0.2 &0.969 & 0.979 & 0.998 & 0.992 & 0.985 & 46 & 0.947 & 0.988 & 0.977 & 0.982 & 46 \\ 
						&512 & 0.3 &0.969 & 0.979 & 0.998 & 0.992 & 0.985 & 46 & 0.947 & 0.991 & 0.977 & 0.987 & 46 \\ 
						&512 & 0.4 &0.960 & 0.979 & 0.998 & 0.992 & 0.982 & 41 & 0.907 & 0.991 & 0.960 & 0.987 & 41	
						\\\hline
						&\multicolumn{9}{c}{\textbf{\Large{Unbalanced/G3}}} \\\hline
						&N1&cut value&QRR1&QRR2&QRR3&QRR4&QARR&TPR&TFR&RTPR &RTFR\\\hline
						\multirow{6}*{$N=500$}
						%&128 & 0.3 & 0.998 & 0.963 & 0.997 & 0.979 & 0.984 & 44 & 0.960 & 0.994 & 0.986 & 0.978 & 45\\ 
						
						%&256 & 0.3 & 0.998 & 1.000 & 1.000 & 1.000 & 1.000 & 49 & 0.993 & 1.000 & 0.997 & 1.000 & 49\\ 
						
						&128 & 0.2 &1.000 & 0.956 & 0.986 & 0.971 & 0.978 & 42 & 0.927 & 0.983 & 0.994 & 0.967 & 42 \\ 
						&128 & 0.3 &0.998 & 0.963 & 0.997 & 0.979 & 0.984 & 44 & 0.960 & 0.994 & 0.986 & 0.978 & 45 \\ 
						&128 & 0.4 &0.989 & 0.967 & 0.997 & 0.985 & 0.984 & 43 & 0.913 & 0.994 & 0.963 & 0.991 & 42 \\ 
						&256 & 0.2 &1.000 & 1.000 & 1.000 & 1.000 & 1.000 & 50 & 1.000 & 1.000 & 1.000 & 1.000 & 50 \\ 
						&256 & 0.3 &0.998 & 1.000 & 1.000 & 1.000 & 1.000 & 49 & 0.993 & 1.000 & 0.997 & 1.000 & 49 \\ 
						&256 & 0.4 &0.994 & 1.000 & 1.000 & 1.000 & 0.998 & 45 & 0.967 & 1.000 & 0.986 & 1.000 & 45 
						\\ \hline
						\multirow{9}*{$N=1000$}
						%&128 & 0.3 & 1.000 & 0.984 & 1.000 & 0.984 & 0.992 & 48 & 0.980 & 0.995 & 0.997 & 0.989 & 48\\ 
						
						%&256 & 0.3 & 1.000 & 1.000 & 1.000 & 1.000 & 1.000 & 50 & 1.000 & 1.000 & 1.000 & 1.000 & 50\\ 
						
						&128 & 0.2 &1.000 & 0.984 & 1.000 & 0.984 & 0.992 & 48 & 0.980 & 0.995 & 0.997 & 0.989 & 48 \\ 
						&128 & 0.3 &1.000 & 0.984 & 1.000 & 0.984 & 0.992 & 48 & 0.980 & 0.995 & 0.997 & 0.989 & 48 \\ 
						&128 & 0.4 &1.000 & 0.985 & 1.000 & 0.984 & 0.992 & 48 & 0.987 & 0.994 & 0.994 & 0.991 & 48 \\ 
						&256 & 0.2 &1.000 & 1.000 & 1.000 & 1.000 & 1.000 & 50 & 1.000 & 1.000 & 1.000 & 1.000 & 50 \\ 
						&256 & 0.3 &1.000 & 1.000 & 1.000 & 1.000 & 1.000 & 50 & 1.000 & 1.000 & 1.000 & 1.000 & 50 \\ 
						&256 & 0.4 &1.000 & 1.000 & 1.000 & 1.000 & 1.000 & 50 & 1.000 & 1.000 & 1.000 & 1.000 & 50 \\ 
						&512 & 0.2 &1.000 & 1.000 & 1.000 & 1.000 & 1.000 & 50 & 1.000 & 1.000 & 1.000 & 1.000 & 50 \\ 
						&512 & 0.3 &1.000 & 1.000 & 1.000 & 1.000 & 1.000 & 50 & 1.000 & 1.000 & 1.000 & 1.000 & 50 \\ 
						&512 & 0.4 &0.999 & 1.000 & 1.000 & 1.000 & 1.000 & 48 & 0.987 & 1.000 & 0.994 & 1.000 & 48	
						\\\hline
					\end{tabular}
				}
				%	\begin{tablenotes}
					%	\footnotesize
					%	\item Note: AAR1 represents the correct classification rate for the first attribute, AAR2 for the second attribute, AAR3 for the third attribute, and AAR4 for the fourth attributee. PAR stands for the pattern-wise agreement rate.
					%	\end{tablenotes}				
			\end{threeparttable}			
			\label{tab:S1(a)_2}
		}
	\end{table}	
	
	
	
	\begin{table}%balanced rmse and aar parG4
		\centering
		\caption{\fontsize{10.5bp}{17bp}Evaluate the recovery accuracy of \textbf{Q} and \textbf{G} under different sample size and cut value.}
		\resizebox{\textwidth}{!}{
			\begin{threeparttable}
				\setlength{\tabcolsep}{2mm}{
					\tabcolsep 0.08in\renewcommand{\arraystretch}{0.9} \doublerulesep 0.15pt
					\begin{tabular}{lcccccccc cc ccc}\hline
						&\multicolumn{9}{c}{\textbf{\Large{Balanced/G4}}} \\\hline
						%&\multicolumn{10}{c}{\textbf{Balanced}} \\ \hline
						\multirow{6}*{$N=500$}
						&N1&cut value&QRR1&QRR2&QRR3&QRR4&QARR&$\hat{Q}=Q$&TPR&TFR&RTPR &RTFR&$\hat{G}=G$\\\hline
						%&128 & 0.3 & 1.000 & 1.000 & 0.979 & 0.958 & 0.984 & 43 & 0.947 & 0.988 & 0.995 & 0.985 & 44 \\  
						
						%&256 & 0.3 & 1.000 & 1.000 & 1.000 & 0.991 & 0.998 & 49 & 1.000 & 1.000 & 1.000 & 1.000 & 50 \\ 
						
						&128 & 0.2 &1.000 & 0.999 & 0.979 & 0.958 & 0.984 & 43 & 0.953 & 0.986 & 0.998 & 0.980 & 43 \\ 
						&128 & 0.3 &1.000 & 1.000 & 0.979 & 0.958 & 0.984 & 43 & 0.947 & 0.988 & 0.995 & 0.985 & 44 \\ 
						&128 & 0.4 &0.988 & 1.000 & 0.983 & 0.958 & 0.982 & 44 & 0.913 & 0.991 & 0.955 & 0.990 & 42 \\ 
						&256 & 0.2 &1.000 & 1.000 & 1.000 & 0.991 & 0.998 & 49 & 1.000 & 1.000 & 1.000 & 1.000 & 50 \\ 
						&256 & 0.3 &1.000 & 1.000 & 1.000 & 0.991 & 0.998 & 49 & 1.000 & 1.000 & 1.000 & 1.000 & 50 \\ 
						&256 & 0.4 &0.980 & 1.000 & 0.998 & 0.991 & 0.992 & 42 & 0.940 & 0.994 & 0.970 & 1.000 & 42 
						\\ \hline
						\multirow{9}*{$N=1000$}
						%&128 & 0.3 & 1.000 & 1.000 & 1.000 & 0.903 & 0.976 & 44 & 0.880 & 0.972 & 0.985 & 0.970 & 44 \\ 
						
						%&256 & 0.3 & 1.000 & 0.985 & 1.000 & 0.982 & 0.992 & 48 & 0.973 & 0.994 & 0.995 & 0.988 & 48\\ 
						
						&128 & 0.2 &1.000 & 1.000 & 1.000 & 0.903 & 0.976 & 44 & 0.880 & 0.972 & 0.985 & 0.970 & 44 \\ 
						&128 & 0.3 &1.000 & 1.000 & 1.000 & 0.903 & 0.976 & 44 & 0.880 & 0.972 & 0.985 & 0.970 & 44 \\ 
						&128 & 0.4 &0.998 & 1.000 & 1.000 & 0.903 & 0.976 & 44 & 0.960 & 0.982 & 0.970 & 0.970 & 44 \\ 
						&256 & 0.2 &1.000 & 0.985 & 1.000 & 0.982 & 0.992 & 48 & 0.973 & 0.994 & 0.995 & 0.988 & 48 \\ 
						&256 & 0.3 &1.000 & 0.985 & 1.000 & 0.982 & 0.992 & 48 & 0.973 & 0.994 & 0.995 & 0.988 & 48 \\ 
						&256 & 0.4 &1.000 & 0.986 & 1.000 & 0.982 & 0.992 & 48 & 0.980 & 0.994 & 0.990 & 0.990 & 47 \\ 
						&512 & 0.2 &1.000 & 1.000 & 1.000 & 1.000 & 1.000 & 50 & 1.000 & 1.000 & 1.000 & 1.000 & 50 \\ 
						&512 & 0.3 &1.000 & 1.000 & 1.000 & 1.000 & 1.000 & 49 & 0.993 & 1.000 & 0.998 & 1.000 & 49 \\ 
						&512 & 0.4 &0.993 & 1.000 & 1.000 & 1.000 & 0.998 & 45 & 0.967 & 1.000 & 0.985 & 1.000 & 45
						\\\hline
						&\multicolumn{9}{c}{\textbf{\Large{Unbalanced/G4}}} \\\hline
						&N1&cut value&QRR1&QRR2&QRR3&QRR4&QARR&$\hat{Q}=Q$&TPR&TFR&RTPR &RTFR&$\hat{G}=G$\\\hline
						\multirow{6}*{$N=500$}
						%&128 & 0.3 & 0.962 & 0.997 & 0.969 & 0.948 & 0.969 & 35 & 0.860 & 0.983 & 0.958 & 0.983 & 37  \\ 
						
						%&256 & 0.3 &  0.986 & 0.999 & 0.983 & 0.993 & 0.990 & 42 & 0.953 & 0.995 & 
						&128 & 0.2 &0.984 & 0.991 & 0.956 & 0.947 & 0.970 & 37 & 0.853 & 0.968 & 0.975 & 0.958 & 39 \\ 
						&128 & 0.3 &0.962 & 0.997 & 0.969 & 0.948 & 0.969 & 35 & 0.860 & 0.983 & 0.958 & 0.983 & 37 \\ 
						&128 & 0.4 &0.904 & 0.997 & 0.969 & 0.953 & 0.956 & 28 & 0.760 & 0.986 & 0.877 & 0.985 & 29 \\ 
						&256 & 0.2 &0.989 & 0.999 & 0.982 & 0.993 & 0.991 & 45 & 0.960 & 0.994 & 0.990 & 0.993 & 46 \\ 
						&256 & 0.3 &0.986 & 0.999 & 0.983 & 0.993 & 0.990 & 42 & 0.953 & 0.995 & 0.983 & 0.998 & 43 \\ 
						&256 & 0.4 &0.960 & 0.999 & 0.980 & 0.993 & 0.983 & 38 & 0.900 & 0.991 & 0.958 & 0.998 & 38  
						\\\hline
						\multirow{9}*{$N=1000$}
						%&128 & 0.3 & 1.000 & 1.000 & 0.986 & 0.942 & 0.982 & 44 & 0.920 & 0.982 & 0.990 & 0.978 & 44\\ 
						
						%&256 & 0.3 & 1.000 & 1.000 & 1.000 & 1.000 & 1.000 & 50 & 1.000 & 1.000 & 1.000 & 1.000 & 50\\ 
						
						&128 & 0.2 &1.000 & 1.000 & 0.986 & 0.942 & 0.982 & 44 & 0.927 & 0.982 & 0.993 & 0.978 & 44 \\ 
						&128 & 0.3 &1.000 & 1.000 & 0.986 & 0.942 & 0.982 & 44 & 0.920 & 0.982 & 0.990 & 0.978 & 44 \\ 
						&128 & 0.4 &1.000 & 1.000 & 0.988 & 0.942 & 0.982 & 45 & 0.967 & 0.988 & 0.978 & 0.983 & 45 \\ 
						&256 & 0.2 &1.000 & 1.000 & 1.000 & 1.000 & 1.000 & 50 & 1.000 & 1.000 & 1.000 & 1.000 & 50 \\ 
						&256 & 0.3 &1.000 & 1.000 & 1.000 & 1.000 & 1.000 & 50 & 1.000 & 1.000 & 1.000 & 1.000 & 50 \\ 
						&256 & 0.4 &1.000 & 1.000 & 1.000 & 1.000 & 1.000 & 50 & 1.000 & 1.000 & 1.000 & 1.000 & 50 \\ 
						&512 & 0.2 &1.000 & 1.000 & 1.000 & 1.000 & 1.000 & 50 & 1.000 & 1.000 & 1.000 & 1.000 & 50 \\ 
						&512 & 0.3 &1.000 & 1.000 & 1.000 & 1.000 & 1.000 & 50 & 1.000 & 1.000 & 1.000 & 1.000 & 50 \\ 
						&512 & 0.4 &0.997 & 1.000 & 1.000 & 1.000 & 0.999 & 48 & 0.987 & 1.000 & 0.993 & 1.000 & 48 	
						\\\hline
					\end{tabular}
				}
				%	\begin{tablenotes}
					%	\footnotesize
					%	\item Note: AAR1 represents the correct classification rate for the first attribute, AAR2 for the second attribute, AAR3 for the third attribute, and AAR4 for the fourth attributee. PAR stands for the pattern-wise agreement rate.
					%	\end{tablenotes}				
			\end{threeparttable}			
			\label{tab:S1(a)_2}
		}
	\end{table}	
	
	\section{Appendix C}
	
	\begin{figure}[H]%
		\centering 
		\subfigcapskip=-15pt 
		
		\subfigure[$\text{G}_1$, Balanced]{
			\includegraphics[width=\linewidth,height=0.4\textheight]{plot/G1_balanced.pdf}}
		\subfigure[$\text{G}_1$, Unbalanced]{
			\includegraphics[width=\linewidth,height=0.4\textheight]{plot/G1_unbalanced.pdf}}
		
		\vspace{-3mm}
		\caption{95\% AHPDI for the parameter  $\bo{\pi}$ under hierarchy structure $\text{G}_1$.}
		\label{fig:pi_G1}
	\end{figure}
	
	\begin{figure}[H]%
		\centering 
		\subfigcapskip=-15pt 
		\subfigure[$\text{G}_2$, Balanced]{
			\includegraphics[width=\linewidth,height=0.4\textheight]{plot/G2_balanced.pdf}}
		\subfigure[$\text{G}_2$, Unbalanced]{
			\includegraphics[width=\linewidth,height=0.4\textheight]{plot/G2_unbalanced.pdf}} 
		\vspace{-3mm}
		\caption{95\% AHPDI for the parameter  $\bo{\pi}$ under hierarchy structure $\text{G}_2$.}
		\label{fig:pi_G2}
	\end{figure}
	
	\begin{figure}[H]% 
		\centering 
		\subfigcapskip=-15pt 
		
		\subfigure[$\text{G}_3$, Balanced]{
			\includegraphics[width=\linewidth,height=0.4\textheight]{plot/G3_balanced.pdf}}
		\subfigure[$\text{G}_3$, Unbalanced]{
			\includegraphics[width=\linewidth,height=0.4\textheight]{plot/G3_unbalanced.pdf}}
		
		\vspace{-3mm}
		\caption{95\% AHPDI for the parameter  $\bo{\pi}$ under hierarchy structure $\text{G}_3$.}
		\label{fig:pi_G3}
	\end{figure}
	
	\begin{figure}[H]%
		\centering 
		\subfigcapskip=-15pt 
		
		\subfigure[$\text{G}_4$, Balanced]{
			\includegraphics[width=\linewidth,height=0.4\textheight]{plot/G4_balanced.pdf}}
		\subfigure[$\text{G}_4$, Unbalanced]{
			\includegraphics[width=\linewidth,height=0.4\textheight]{plot/G4_unbalanced.pdf}}
		
		\vspace{-3mm}
		\caption{95\% AHPDI for the parameter  $\bo{\pi}$ under the hierarchy structure $\text{G}_4$.}
		\label{fig:pi_G4}
	\end{figure}
	
\end{document}
