# Supplementary material for: Uncovering Latent Structures: A Bayesian Approach to Estimating Q-Matrix and Attribute Hierarchies in Cognitive Diagnostic Models
Source: Psychometrika. 2026 Feb 20;91(2):669–94. doi: 10.1017/psy.2026.10093 (PMC13294626; doi:10.1017/psy.2026.10093)
Supplement: Wang et al. supplementary material [file S0033312326100933sup001.zip › Appendix/pmbib.sty]

\NeedsTeXFormat{LaTeX2e}[1996/06/01]
\ProvidesPackage{pmbib}[2001/02/22 v1.1 (Psychometrika)]
%%This is part of the Psychometrika LaTeX Package for Authors
%%http://www.psychometrika.org

\renewcommand\refsection{\@startsection {section}{1}{\z@}%
                                   {12\p@ \@plus 4\p@ \@minus 2\p@}%
                                   {9\p@ plus 1\p@ minus 1\p@}%
                                   {\normalfont\normalsize\bfseries\centering}}

\renewenvironment{thebibliography}
     {\refsection*{\refname}%
      \list{}%
           {\topsep3pt
    \leftmargin16pt
        \itemindent-\leftmargin
    \labelwidth0pt\labelsep0pt
    \itemsep0pt plus.2pt
            %\@openbib@code
            %\usecounter{enumiv}%
            %\let\p@enumiv\@empty
            %\renewcommand\theenumiv{\@arabic\c@enumiv}
    }%
    \let\bibitem\item
%    \footnotesize
     \normalsize
      \sloppy
      \clubpenalty4000
      \@clubpenalty \clubpenalty
      \widowpenalty4000%
      \sfcode`\.\@m}
     {\def\@noitemerr
       {\@latex@warning{Empty `thebibliography' environment}}%
      \endlist}
