# Supplementary material for: Uncovering Latent Structures: A Bayesian Approach to Estimating Q-Matrix and Attribute Hierarchies in Cognitive Diagnostic Models
Source: Psychometrika. 2026 Feb 20;91(2):669–94. doi: 10.1017/psy.2026.10093 (PMC13294626; doi:10.1017/psy.2026.10093)
Supplement: Wang et al. supplementary material [file S0033312326100933sup001.zip › Appendix/pmetrika.sty]

\NeedsTeXFormat{LaTeX2e}[1996/06/01]
\ProvidesPackage{pmetrika}[2002/03/03 v1.1 (Psychometrika)]
\RequirePackage{indentfirst}
%%This is part of the Psychometrika LaTeX Package for Authors
%%http://www.psychometrika.org
%%This file can be freely used and modified,
%%but if you modify this file, please change the file name.
%%
%%The pmtitle section begins here.
%%\NeedsTeXFormat{LaTeX2e}[1996/06/01]
%%\ProvidesPackage{pmtitle}[2002/02/18 v1.3 (Psychometrika)]
%%This is part of the Psychometrika LaTeX Package for Authors
%%http://www.psychometrika.org

\def\received#1#2{\bgroup\parindent0pt\footnotesize\itshape#1\par#2\par\egroup}

\renewcommand{\title}[1]{\vspace*{12pt}
%    \bgroup\centering\MakeUppercase{#1\strut}\par
    \bgroup\centering\Large\MakeUppercase{#1\strut}\par
    \vspace{24pt}\egroup}
\renewcommand{\author}[1]{\vspace*{12pt}
%    \bgroup\centering\textsc{#1\strut}\par
    \bgroup\centering\large\textsc{#1\strut}\par
    \egroup}
\newcommand{\affil}[1]{\vspace*{6pt}
%    \bgroup\centering\textsc{\MakeLowercase{#1\strut}}\par
    \bgroup\centering\large\textsc{\MakeLowercase{#1\strut}}\par 
    \egroup}
\newcommand{\comment}[1]{\bgroup
    \def\thefootnote{}
    \footnotetext{\normalsize{#1}}\egroup}
\renewcommand{\thanks}[1]{\bgroup
    \def\thefootnote{}
    \footnotetext{\normalsize{#1}}\egroup}
\newcommand{\contact}[1]{\bgroup
    \def\thefootnote{}
    \footnotetext{\normalsize{#1}}\egroup}
\long\def\review#1{\bigskip\hangindent\parindent\hangafter=1\noindent#1\par
    \bigskip}
\def\reviewer#1#2{\medskip
    \hbox to\hsize{\MakeUppercase{#2}\hfill\textit{#1}}}
\renewcommand\footnoterule{%
  \kern-3\p@
  \hrule height0pt %\@width120pt height.5pt
  \kern2.6\p@}
  
\setcounter{secnumdepth}{0}

%\newcommand{\abstracthead}{\centerline{\large{\bf Abstract}}}
\newcommand{\abstracthead}{\centerline{\normalsize{\bf Abstract}}}

\renewenvironment{abstract}{%
        \list{}{\topsep12\p@ plus4\p@ minus2\p@
            \leftmargin24\p@\rightmargin24\p@
            \listparindent\parindent
            \labelwidth0pt\labelsep0pt
            \parsep0pt
            \itemindent\parindent}
            \normalsize
            \item[\vrule height7.5pt width0pt]}
      {\endlist}

\newenvironment{keywords}{%
        \list{}{\topsep5\p@
            \leftmargin0\p@\rightmargin0\p@
            \listparindent\parindent
            \labelwidth0pt\labelsep0pt
            \parsep0pt
            \itemindent0pt}
            \item[]Key words: \ignorespaces}
      {\endlist}
%%
%%pmtitle section ends
%%pmsec section begins
%%\NeedsTeXFormat{LaTeX2e}[1996/06/01]
%%\ProvidesPackage{pmsec}[2002/02/18 v1.2 (Psychometrika)]
%%\RequirePackage{indentfirst}
%%This is part of the Psychometrika LaTeX Package for Authors
%%http://www.psychometrika.org

%%From indentfirst.sty
%%File: indent.dtx Copyright (C) 1991-1994 David Carlisle
%%%%%%%%and the LaTeX3 Project
%\let\@afterindentfalse\@afterindenttrue
%\@afterindenttrue
%%end input from indentfirst.sty

%% redefine @sect to add period after number
\def\@seccntformat#1{\csname the#1\endcsname.\hskip .5em}
%%

\renewcommand\section{\@startsection {section}{1}{\z@}%
                                   {12\p@ \@plus 4\p@ \@minus 2\p@}%
                                   {9\p@ plus 1\p@ minus 1\p@}%
%                                   {\normalfont\normalsize\centering}}
%                                   {\normalfont\large\bfseries\centering}}
                                   {\normalfont\normalsize\bfseries\centering}}
\newcommand\refsection{\@startsection {section}{1}{\z@}%
                                   {12\p@ \@plus 4\p@ \@minus 2\p@}%
                                   {9\p@ plus 1\p@ minus 1\p@}%
%                                   {\normalfont\footnotesize\centering}}
                                   {\normalfont\normalsize\bfseries\centering}}
\renewcommand\subsection{\@startsection{subsection}{2}{\z@}%
                                     {-3.25ex\@plus -1ex \@minus -.2ex}%
                                     {1.5ex \@plus .2ex}%
                                     {\normalfont\normalsize\itshape\centering}}
%                                     {\normalfont\large\itshape\centering}}
\renewcommand\subsubsection{\@startsection{subsubsection}{3}{\z@}%
                                     {-3.25ex\@plus -1ex \@minus -.2ex}%
                                     {1.5ex \@plus .2ex}%
                                     {\normalfont\normalsize\itshape}}
%                                     {\normalfont\large\itshape}}
\renewcommand\paragraph{\@startsection{paragraph}{4}{\parindent}%
%                                       {3.25ex \@plus1ex \@minus .2ex}%
                                       {\parsep}%
%                                       {-0.25em}%
                                       {-0.5em}%
                                      {\normalfont\normalsize\itshape}}
%%The subparagraph heading is not supported;
%%therefore, it is identical to the paragraph heading
\renewcommand\subparagraph{\@startsection{subparagraph}{5}{\parindent}%
%                                       {3.25ex \@plus1ex \@minus .2ex}%
                                       {\parsep}%
                                       {-0.25em}%
                                      {\normalfont\normalsize\itshape}}
%
%%End of pmsec section
%%pmenvir section begins
%%\NeedsTeXFormat{LaTeX2e}[1996/06/01]
%%\ProvidesPackage{pmenvir}[2001/11/12 v1.2 (Psychometrika)]
%%This is part of the Psychometrika LaTeX Package for Authors
%%http://www.psychometrika.org
%%Most of this file was taken from the psychometrika.cls file
%%which was developed by Integre Technical Publishing for Psychometrika

\def \@shipoutsetup {%
     \@resetactivechars
     \let\-\@dischyph
     \let\'\@acci\let\`\@accii\let\=\@acciii
     \if@specialpage
       \global\@specialpagefalse\@nameuse{ps@\@specialstyle}%
     \fi
     \if@twoside
       \ifodd\count\z@ \let\@thehead\@oddhead \let\@thefoot\@oddfoot
            \let\@themargin\oddsidemargin
       \else \let\@thehead\@evenhead
          \let\@thefoot\@evenfoot \let\@themargin\evensidemargin
       \fi
     \fi
     \reset@font
     \normalsize
     \baselineskip\z@skip \lineskip\z@skip \lineskiplimit\z@
     \let\par\@@par          %% 15 Sep 87
}
\def \@begindvi{%
  \unvbox \@begindvibox
  \global\let \@begindvi \@empty
}

\def\@begintheorem#1#2{\list{}{\topsep12pt plus2pt minus2pt
    \leftmargin0pt\labelwidth0pt\labelsep.5em
    \listparindent\parindent
    \itemindent\parindent
    \def\makelabel##1{##1}}
   \item[\hskip \labelsep{\textit{#1\ #2.}}]}
\def\@opargbegintheorem#1#2#3{\list{}{\topsep12pt plus2pt minus2pt
    \leftmargin0pt\labelwidth0pt\labelsep.5em
    \listparindent\parindent
    \itemindent\parindent
    \def\makelabel##1{##1}}
      \item[\hskip \labelsep{\textit{#1\ #2.}\ (#3)}]}

\def\@endtheorem{\endlist}

\def\nametheorem[#1]{\list{}{\topsep12pt plus2pt minus2pt
    \leftmargin0pt\labelwidth0pt\labelsep.5em
    \listparindent\parindent
    \itemindent\parindent
    \def\makelabel##1{##1}}
      \item[\hskip \labelsep{\textit{#1.}}]}

\def\proof{\@ifnextchar [{\opargproof}{\regproof}}

\def\opargproof[#1]{\list{}{\topsep12pt plus2pt minus2pt
    \leftmargin0pt
    \labelwidth0pt\labelsep.5em
    \listparindent\parindent
    \itemindent\parindent
    \def\makelabel##1{\hskip\labelsep\textit{##1.}}}
    \item[#1]}
\def\regproof{\list{}{\topsep12pt plus2pt minus2pt
    \leftmargin0pt
    \labelwidth0pt\labelsep.5em
    \listparindent\parindent
    \itemindent\parindent
    \def\makelabel##1{\hskip\labelsep\textit{##1.}}}
    \item[Proof]}
\let\endproof\endlist

\def\pline{\centerline{\pmetrika P\kern12.5pt s\kern12.5pt y\kern12.5pt c\kern12.5pt h\kern12.5pt o\kern12.5pt m\kern12.5pt e\kern12.5pt t\kern12.5pt r\kern12.5pt i\kern12.5pt k\kern12.5pt a}
\vskip6pt
\hrule height.5pt
\vskip2pt
\hrule height.5pt

\vspace*{32pt}
}


\def\toclist{\@ifnextchar [{\toca}{\tocb}}

\def\toca[#1]{\ifnum \@enumdepth >3 \@toodeep\else
      \advance\@enumdepth \@ne
      \edef\@enumctr{enum\romannumeral\the\@enumdepth}\list
      {\csname label\@enumctr\endcsname}{\usecounter
        {\@enumctr}
    \labelsep12pt
    \topsep12pt plus2pt minus2pt
    \itemsep0pt
    \settowidth\leftmargin{#1}
    \advance\leftmargin by\labelsep
    \advance\leftmargin by30pt
    \itemindent-30pt
    \listparindent12pt
    \def\makelabel##1{\hss\llap{##1}}}\fi}
\def\tocb{\ifnum \@enumdepth >3 \@toodeep\else
      \advance\@enumdepth \@ne
      \edef\@enumctr{enum\romannumeral\the\@enumdepth}\list
      {\csname label\@enumctr\endcsname}{\usecounter
        {\@enumctr}
    \topsep10pt
    \itemsep6pt
    \labelsep12pt
    \settowidth\leftmargin{\tocsize 100}
    \advance\leftmargin by\labelsep
    \advance\leftmargin by30pt
    \itemindent-30pt
    \listparindent-12pt\raggedright
    \parsep0pt
    \def\makelabel##1{\hss\llap{##1}}}
    \def\author##1{\vskip0pt\textit{##1}}%
    \def\listhead##1{\item[]\MakeUppercase{##1}
        \vspace*{-\itemsep}}%
    \tocsize\fi}
\let\endtoclist =\endlist


\def\enumerate{\@ifnextchar [{\enumeratea}{\enumerateb}}

\def\enumeratea[#1]{\ifnum \@enumdepth >3 \@toodeep\else
      \advance\@enumdepth \@ne
      \edef\@enumctr{enum\romannumeral\the\@enumdepth}\list
      {\csname label\@enumctr\endcsname}{\usecounter
        {\@enumctr}
    \ifnum \@enumdepth=1
        \topsep12pt plus2pt minus2pt
        \else
        \topsep0pt
    \fi
    \labelsep6pt
    \itemsep0pt
    \settowidth\leftmargin{#1}
    \advance\leftmargin by\labelsep
    \listparindent12pt
    \parsep0pt
    \def\makelabel##1{\hss\llap{##1}}}\fi}
\def\enumerateb{\ifnum \@enumdepth >3 \@toodeep\else
      \advance\@enumdepth \@ne
      \edef\@enumctr{enum\romannumeral\the\@enumdepth}\list
      {\csname label\@enumctr\endcsname}{\usecounter
        {\@enumctr}
    \ifcase\@enumdepth\or
        \topsep12pt plus2pt minus2pt
        \settowidth\leftmargin{1.}%
        \or
        \topsep0pt
        \settowidth\leftmargin{(b)}%
        \or
        \topsep0pt
        \settowidth\leftmargin{(ii)}%
    \fi
    \itemsep0pt
    \labelsep6pt
    \advance\leftmargin by\labelsep
    \listparindent12pt
    \parsep0pt
    \def\makelabel##1{\hss\llap{##1}}}\fi}
\let\endenumerate =\endlist

\def\flenumerate{\@ifnextchar [{\flenumeratea}{\flenumerateb}}

\def\flenumeratea[#1]{\ifnum \@enumdepth >3 \@toodeep\else
      \advance\@enumdepth \@ne
      \edef\@enumctr{enum\romannumeral\the\@enumdepth}\list
      {\csname label\@enumctr\endcsname}{\usecounter
        {\@enumctr}
    \labelsep6pt
    \topsep12pt plus2pt minus2pt
    \itemsep0pt
    \settowidth\leftmargin{#1}
    \advance\leftmargin by\labelsep
    \advance\leftmargin by\parindent
    \listparindent12pt
    \def\makelabel##1{\rlap{##1}\hss}}\fi}
\def\flenumerateb{\ifnum \@enumdepth >3 \@toodeep\else
      \advance\@enumdepth \@ne
      \edef\@enumctr{enum\romannumeral\the\@enumdepth}\list
      {\csname label\@enumctr\endcsname}{\usecounter
        {\@enumctr}
    \topsep12pt plus2pt minus2pt
    \itemsep0pt
    \labelsep6pt
    \settowidth\leftmargin{1.}
    \advance\leftmargin by\labelsep
    \listparindent12pt
    \def\makelabel##1{\hss\llap{##1}}}\fi}
\let\endflenumerate =\endlist

\def\itemize{%
  \ifnum \@itemdepth >3 \@toodeep\else \advance\@itemdepth \@ne
  \edef\@itemitem{labelitem\romannumeral\the\@itemdepth}%
  \list{\csname\@itemitem\endcsname}{%
        \topsep12pt plus2pt minus2pt
        \leftmargin12pt
        \labelwidth12pt
        \labelsep0pt
        \itemsep0pt
        \listparindent12pt
       \def\makelabel##1{\rlap{##1}\hss}\fi}}
\let\enditemize =\endlist

\def\unlist{%
  \ifnum \@itemdepth >3 \@toodeep\else \advance\@itemdepth \@ne
  %\edef\@itemitem{labelitem\romannumeral\the\@itemdepth}%
  \list{}{%
        \topsep12pt plus2pt minus2pt
        \leftmargin\parindent
        \labelsep0pt
        \itemsep\smallskipamount
        \def\makelabel##1{\rlap{##1}\hss}\fi}}
\let\endunlist =\endlist

\def\acknowledge{\@ifnextchar [{\acknowledgments}{\acknowledgment}}

\def\acknowledgments[#1]{\list{}{\topsep12pt plus2pt minus2pt
    \leftmargin0pt\rightmargin\leftmargin
    \labelwidth0pt\labelsep1em
    \listparindent\parindent
    \def\makelabel##1{\hskip\labelsep\textbf{##1}}}
    \item[#1]}
\def\acknowledgment{\list{}{\topsep12pt plus2pt minus2pt
    \leftmargin0pt\rightmargin\leftmargin
    \labelwidth0pt\labelsep1em
    \listparindent\parindent
    \def\makelabel##1{\hskip\labelsep\textbf{##1}}}
    \item[Acknowledgment]}
\let\endacknowledge\endlist

\newtheorem{assumption}{Assumption}
\newtheorem{axiom}{Axiom}
\newtheorem{corollary}{Corollary}
\newtheorem{definition}{Definition}
\newtheorem{example}{Example}
\newtheorem{exercise}{Exercise}
\newtheorem{lemma}{Lemma}
\newtheorem{remark}{Remark}
\newtheorem{proposition}{Proposition}
\newtheorem{theorem}{Theorem}

%%%%%%%%%%%%%%%%%%%%%%%%%%%%%%%%%%%
%%%  To Provide Correct Caption %%%
%%%%%%%%%%%%%%%%%%%%%%%%%%%%%%%%%%%

\long\def\@makecaption#1#2{%
  \vskip\abovecaptionskip
  \footnotesize\sbox\@tempboxa{#2}%
  \ifdim \wd\@tempboxa >\hsize
    \hb@xt@\hsize{\hfil\textsc{#1.}\hfil}%
    #2\par
  \else
    \global \@minipagefalse
    \hb@xt@\hsize{\hfil\textsc{#1.}\hfil}%
    \hb@xt@\hsize{\hfil\box\@tempboxa\hfil}%
  \fi
  }

%%%%%%%%%%%%%%%%%%%%%%%%%%%%%%%%%%%
%%%%%%%%%%%%%%%%%%%%%%%%%%%%%%%%%%%

%%USEFUL EXAMPLE TO REMEMBER
%%\renewcommand{\theassumption}{\arabic{assumption}$'$}
%%For the Appendix
%%\setcounter{equation}{0}
%%\renewcommand{\theequation}{A\arabic{equation}}

\hyphenation{Psycho-metric Psycho-metrika Table ex-ample}
%%
%%end of pmenvir section
%%qedequation section begins
%%\ProvidesFile{qedequation.sty}
%%       [1998/10/27 v0.9 Standard LaTeX option
%%                                   (qed boxes with equations)]
%%
%% NOTE:  Requires hard-coded \qed at end of environment.  If
%% the last element in the environment is an equation, \qed should
%% appear within the (last line of the) equation. (BUG: \qed in
%% {equation} environment gives nothing; need error?  Want to change
%% behavior in eqnarray also?
%%
%% Proof box will always appear flush right.  If last line of text
%% nearly fills the line, proof box will be pushed to the next line.
%% Proof boxes in equations should be moved manually (e.g., by putting
%% the\qed on empty last line of an eqnarray).
%%
%% How much space is cleared from text to proofbox is determined by
%% \proofboxsep dimension.
%%
%% Should probably be modified so the last line of text is unboxed
%% to determine width; as is, justification of last line may be
%% affected by the proof box.
%%
%% A \qed on the last line of an eqnarray voids the equation number.
%%
%% A \qed inside of in-text math has no effect whatsoever.
%%
%% NOTE: All display math environments are hard-coded to wipe out
%% preexisting \qedequationtrue.  This is preferred to using \everymath
%% and \everydisplay on the grounds that these commands may be wanted
%% for other things.
%%
%% Add compatibility with fleqn, subequation, subeqnarray
%%
%% If you use fleqn, fleqn must be loaded AFTER qedequation, and \qed
%% will not work on \[...\] environments.  Works fine with eqnarrays.

\newcommand\proofbox{\vbox{\hrule height.3pt
    \hbox{\vrule width.3pt height6pt\kern5.4pt\vrule width.3pt}
    \hrule height.3pt}}

\newdimen\proofboxsep
\setlength\proofboxsep{12pt}

\def\qed{\ifmmode\global\qedequationtrue\else
        \ifinner\global\qedequationtrue\else
        \hskip-\lastskip
        \hspace*{\fill}\penalty-5\hspace*{\proofboxsep}%
        \hspace*{\fill}\proofbox\fi\fi}

\newif\ifqedequation    \global\qedequationfalse

\@namedef{endeqnarray*}{\ifqedequation\else\nonumber\fi\endeqnarray}

\everydisplay{\global\qedequationfalse}
\everymath{\global\qedequationfalse}

\def\eqnarray{%
\global\qedequationfalse
\stepcounter{equation}%
   \def\@currentlabel{\p@equation\theequation}%
   \global\@eqnswtrue
   \m@th
   \global\@eqcnt\z@
   \tabskip\@centering
   \let\\\@eqncr
   $$\everycr{}\halign to\displaywidth\bgroup
       \hskip\@centering$\displaystyle\tabskip\z@skip{##}$\@eqnsel
      &\global\@eqcnt\@ne \hfil${{}##{}}$\hfil
      &\global\@eqcnt\tw@ 
         $\displaystyle{##}$\hfil\tabskip\@centering
      &\global\@eqcnt\thr@@ \hbox to\z@\bgroup\hss##\egroup
         \tabskip\z@skip
      \cr
}

\def\@@eqncr{\let\reserved@a\relax
    \ifcase\@eqcnt \def\reserved@a{& & &}\or \def\reserved@a{& &}%
     \or \def\reserved@a{&}\else
       \let\reserved@a\@empty
       \@latex@error{Too many columns in eqnarray environment}\@ehc\fi
     \reserved@a \ifqedequation\global\qedequationfalse
        \proofbox\else
        \if@eqnsw\@eqnnum\stepcounter{equation}\fi\fi
     \global\@eqnswtrue\global\@eqcnt\z@\cr}

\def\endequation{\global\qedequationfalse
    \eqno \hbox{\@eqnnum}$$\global\@ignoretrue}

\def\[{%
   \relax\ifmmode
      \@badmath
   \else
      \ifvmode
         \nointerlineskip
         \makebox[.6\linewidth]%
      \fi
      $$\global\qedequationfalse%%$$ BRACE MATCH HACK
   \fi
}
\def\]{%
   \relax\ifmmode
      \ifinner
         \@badmath
      \else
         \ifqedequation\global\qedequationfalse
            \eqno \hbox{\proofbox}\fi$$%%$$ BRACE MATCH HACK
      \fi
   \else
      \@badmath
   \fi
   \ignorespaces
}
%%
%%end of qedequation section
%%ragged section begins
%%\NeedsTeXFormat{LaTeX2e}[1996/06/01]
%%\ProvidesPackage{ragged}[2002/02/19 v1.0 (Psychometrika)]
%%This is part of the Psychometrika LaTeX Package for Authors
%%http://www.psychometrika.org
%%
%% Begin boldgreek section
%%
\makeatletter
%% MathPi-FourSlanted for bold greek
\@ifundefined{MPFourScale}{\def\MPFourScale{1.00}}{}
\DeclareFontFamily{U}{mp4}{}%
\DeclareFontShape{U}{mp4}{m}{n}{<->s * [\MPFourScale]cmb10}{}
\DeclareSymbolFont{boldgreekuc}{U}{mp4}{m}{n}
\DeclareMathSymbol{\bfAlpha}{\mathord}{boldgreekuc}{"41}
\DeclareMathSymbol{\bfBeta}{\mathord}{boldgreekuc}{"42}
\DeclareMathSymbol{\bfPsi}{\mathord}{boldgreekuc}{"09}
\DeclareMathSymbol{\bfDelta}{\mathord}{boldgreekuc}{"01}
\DeclareMathSymbol{\bfEpsilon}{\mathord}{boldgreekuc}{"45}
\DeclareMathSymbol{\bfPhi}{\mathord}{boldgreekuc}{"08}
\DeclareMathSymbol{\bfGamma}{\mathord}{boldgreekuc}{"00}
\DeclareMathSymbol{\bfEta}{\mathord}{boldgreekuc}{"48}
\DeclareMathSymbol{\bfIota}{\mathord}{boldgreekuc}{"49}
\DeclareMathSymbol{\bfXi}{\mathord}{boldgreekuc}{"04}
\DeclareMathSymbol{\bfKappa}{\mathord}{boldgreekuc}{"4B}
\DeclareMathSymbol{\bfLambda}{\mathord}{boldgreekuc}{"03}
\DeclareMathSymbol{\bfMu}{\mathord}{boldgreekuc}{"4D}
\DeclareMathSymbol{\bfNu}{\mathord}{boldgreekuc}{"4E}
%\DeclareMathSymbol{\bfO}{\mathord}{boldgreekuc}{"4F}
\DeclareMathSymbol{\bfPi}{\mathord}{boldgreekuc}{"05}
\DeclareMathSymbol{\bfTheta}{\mathord}{boldgreekuc}{"02}
\DeclareMathSymbol{\bfRho}{\mathord}{boldgreekuc}{"52}
\DeclareMathSymbol{\bfSigma}{\mathord}{boldgreekuc}{"06}
\DeclareMathSymbol{\bfTau}{\mathord}{boldgreekuc}{"54}
\DeclareMathSymbol{\bfVartheta}{\mathord}{boldgreekuc}{"02} % no Vartheta in CMB
\DeclareMathSymbol{\bfOmega}{\mathord}{boldgreekuc}{"0A}
\DeclareMathSymbol{\bfVarphi}{\mathord}{boldgreekuc}{"08} % no Varphi in CMB
\DeclareMathSymbol{\bfUpsilon}{\mathord}{boldgreekuc}{"07}
\DeclareMathSymbol{\bfZeta}{\mathord}{boldgreekuc}{"5A}


%% MathPi-FourSlanted for bold greek
\DeclareFontFamily{U}{mp4sl}{}%
\DeclareFontShape{U}{mp4sl}{m}{n}{<->s * [\MPFourScale]cmmib10}{}
\DeclareSymbolFont{boldgreek}{U}{mp4sl}{m}{n}
\DeclareMathSymbol{\bfalpha}{\mathord}{boldgreek}{"0B}
\DeclareMathSymbol{\bfbeta}{\mathord}{boldgreek}{"0C}
\DeclareMathSymbol{\bfpsi}{\mathord}{boldgreek}{"20}
\DeclareMathSymbol{\bfdelta}{\mathord}{boldgreek}{"0E}
\DeclareMathSymbol{\bfepsilon}{\mathord}{boldgreek}{"0F}
\DeclareMathSymbol{\bfphi}{\mathord}{boldgreek}{"1E}
\DeclareMathSymbol{\bfgamma}{\mathord}{boldgreek}{"0D}
\DeclareMathSymbol{\bfeta}{\mathord}{boldgreek}{"11}
\DeclareMathSymbol{\bfiota}{\mathord}{boldgreek}{"13}
\DeclareMathSymbol{\bfxi}{\mathord}{boldgreek}{"18}
\DeclareMathSymbol{\bfkappa}{\mathord}{boldgreek}{"14}
\DeclareMathSymbol{\bflambda}{\mathord}{boldgreek}{"15}
\DeclareMathSymbol{\bfmu}{\mathord}{boldgreek}{"16}
\DeclareMathSymbol{\bfnu}{\mathord}{boldgreek}{"17}
%\DeclareMathSymbol{\bfo}{\mathord}{boldgreek}{"6F}
\DeclareMathSymbol{\bfpi}{\mathord}{boldgreek}{"19}
\DeclareMathSymbol{\bfvartheta}{\mathord}{boldgreek}{"23}
\DeclareMathSymbol{\bfrho}{\mathord}{boldgreek}{"1A}
\DeclareMathSymbol{\bfsigma}{\mathord}{boldgreek}{"1B}
\DeclareMathSymbol{\bftau}{\mathord}{boldgreek}{"1C}
\DeclareMathSymbol{\bftheta}{\mathord}{boldgreek}{"12}
\DeclareMathSymbol{\bfomega}{\mathord}{boldgreek}{"21}
\DeclareMathSymbol{\bfvarphi}{\mathord}{boldgreek}{"27}
\DeclareMathSymbol{\bfchi}{\mathord}{boldgreek}{"1F}
\DeclareMathSymbol{\bfupsilon}{\mathord}{boldgreek}{"1D}
\DeclareMathSymbol{\bfzeta}{\mathord}{boldgreek}{"10}

\makeatother
%%end boldgreek section
%%
%%Figure goes about here command:
\newcommand{\figurehere}[1]{\begin{center}%
=========================\\%
Insert Figure #1 about here\\%
=========================\\%
\end{center}}
%%
%%Table goes about here command
\newcommand{\tablehere}[1]{\begin{center}%
=========================\\%
Insert Table #1 about here\\%
=========================\\%
\end{center}}
%%
%%longpage/shortpage: See p.100 of the LaTeX Companion
\newcommand{\longpage}{\enlargethispage*{\baselineskip}}
\newcommand{\shortpage}{\enlargethispage{-\baselineskip}}
%\newcommand{\figskip}{\vskip6pt}
\def\figskip{\vspace{\textfloatsep}}
\newcommand{\linespacing}[1]{\renewcommand{\baselinestretch}{#1}\small\normalsize}
%%Give the manuscript a ragged right margin
\raggedright\setlength{\parindent}{2em}\sloppy
%%
\renewcommand{\baselinestretch}{1.5}
%\linespread{1.5}
\addtolength{\footnotesep}{2ex}
%%
%%end ragged section
